# Supplementary material for: Single-molecule long-read sequencing reveals a conserved intact long RNA profile in sperm
Source: Nat Commun. 2021 Mar 1;12:1361. doi: 10.1038/s41467-021-21524-6 (PMC7921563; doi:10.1038/s41467-021-21524-6)
Supplement: Supplementary file 4 — Supplementary Data 2 [file 41467_2021_21524_MOESM4_ESM.xlsx]

## Sheet: (A) Mouse PacBio
(A) Mouse PacBio data statistics.
Sperm	Size fraction	Total reads	Full-length Non-chimeric long reads	Non-full-length, non-chimeric	Successfully mapped	map%	Clip <= 100	Compatible with assembly	Intact	Partial	Intact rate over compatible
Run_7-22_2016_554/B01_1	3k	52725	15541	30096	15209	0.978637	13553	11096	9203	1893	0.829398
Run_7-22_2016_554/C01_1	3k	57395	16997	32603	16586	0.975819	14819	12202	10000	2202	0.819538
Run_7-28_2016_555/A01_1	1k	30322	15757	9868	15178	0.963254	14470	10698	7157	3541	0.669004
Run_7-28_2016_555/B01_1	3-5k	32958	5416	20946	5277	0.974335	4352	3132	2045	1087	0.652937
Run_7-29_2016_556/A01_1	1k	40584	20019	14832	19303	0.964234	18147	13383	9410	3973	0.703131
Run_7-29_2016_556/B01_1	3-5k	42913	7519	27832	7369	0.980051	6092	4384	2934	1450	0.669252
Total		256897	81249	136177	78922		71433	54895	40749	14146	0.742308
Testis	Size fraction	Total Reads	Full-length Non-chimeric long reads	Non-full-length	Successfully mapped	map%	Clip <= 100	Compatible with assembly	Intact	Partial	Intact rate over compatible
Run_7-20_2016_552/B01_1	1k	100689	55717	38114	55281	0.992175	53465	44536	40035	4501	0.898936
Run_7-20_2016_552/C01_1	3k	51851	26138	22892	26087	0.998049	24927	20004	17804	2200	0.890022
Run_7-21_2016_553/A01_1	3k	56620	25439	27011	25374	0.997445	24179	19300	17266	2034	0.894611
Run_7-21_2016_553/B01_1	7k	26708	8811	15361	8795	0.998184	8213	6974	6433	541	0.922426
Run_7-22_2016_554/A01_1	7k	67118	13366	48630	13287	0.994089	11330	9224	8519	705	0.923569
Total		302986	129471	152008	128824		122114	100038	90057	9981	0.900228
				By Species	Sperm	Size fraction	Total species	Compatible with assembly	Intact	Partial	Intact rate over compatible
					Run_7-22_2016_554/B01_1	3k	4043	1796	907	889	0.505011
					Run_7-22_2016_554/C01_1	3k	4207	1806	867	939	0.480066
					Run_7-28_2016_555/A01_1	1k	6238	2705	1215	1490	0.449168
					Run_7-28_2016_555/B01_1	3-5k	1995	840	412	428	0.490476
					Run_7-29_2016_556/A01_1	1k	6790	3255	1451	1804	0.445776
					Run_7-29_2016_556/B01_1	3-5k	2781	1165	574	591	0.492704
					Total		26054	11567	5426	6141	0.469093
					Testis	Size fraction	Total species	Compatible with assembly	Intact	Partial	Intact rate over compatible
					Run_7-20_2016_552/B01_1	1k	18749	10650	7163	3487	0.672582
					Run_7-20_2016_552/C01_1	3k	10247	5674	3937	1737	0.693867
					Run_7-21_2016_553/A01_1	3k	9417	4911	3311	1600	0.674201
					Run_7-21_2016_553/B01_1	7k	2583	1425	1105	320	0.775439
					Run_7-22_2016_554/A01_1	7k	3695	1714	1274	440	0.743291
					Total		44691	24374	16790	7584	0.688849

## Sheet: (B) Mouse ONT
(B) Mouse ONT data statistics.
Type	Read number	Total bases	Uniquely aligned reads	Total bases of uniquely aligned reads	Isoform in assembly with full-length ONT long reads
Pass	1427898	413731023	421,989 (29.6%)	157441598	1094
Fail	2391136	552542866	18,162 (0.76%)	10328743	195
				Total unique	1115

## Sheet: (C) Human PacBio
(C) Human PacBio data statistics.
Total reads	Full-length Non-chimeric long reads	Successfully mapped	map%	Clip <= 100	Compatibal with assembly	Intact	Partial	Intact rate over compatible%
420533	326114	324635	99.5465	313205	42698	30860	11838	72.275
			By Species	Total species	Compatibal with assembly	Intact	Partial	Intact rate over compatible%
				271052	30860	12794	18066	41.4582

## Sheet: (D) RNA-seq
(D) Illumina RNA-seq data statistics.
	RNA-Seq statistics: analysis of sequences by reads
								Genome mapping
	Genotype	Tissue	Time (dpp)	Treatment	Replicate	Read pair	Total	Mapping read pairs excluding rRNAs	mRNAs
Human	MIxed	Sperm	adult	NA	#1	1	18092132	13090021	1907407
						2	18092132
Mouse	wild-type	Sperm	Mixed	NA	#1	1	74660239	45203518	8430761
	RNA-Seq statistics: analysis of sequences by species
								Genome mapping
	Genotype	Breed	Time (dpp)	Treatment	Replicate	Read pair	Total	Mapping reads excluding rRNAs	mRNAs
Human	MIxed	Sperm	adult	NA	#1	1	14264893	21585954	1150130
						2	14862283
Mouse	wild-type	Sperm	Mixed	NA	#1	1	19912711	15468969	1338340

## Sheet: (E) Mouse spiRNAs
(E) Mouse sperm intact RNAs (spiRNAs).
chromosome	Start	End	Name	Type	Strand	Translatin_Start	Translation_End	Exon number	Exon Length	Exon Starts
chrM	69	1024	12S-mt-Rnr1	lncRNA	+	69	1024	1	955	0
chr15	74958556	74959330	CAGE_novel_1014_1-Ly6e	lncRNA	+	74958556	74959330	1	774	0
chr15	74994880	75048812	CAGE_novel_1015_1-Ly6c1	lncRNA	-	74994880	75048812	4	599,116,82,27	0,1572,53562,53905
chr15	76249089	76249903	CAGE_novel_1022_2-Grina	lncRNA	+	76249089	76249903	2	32,686	0,128
chr15	76284626	76292538	CAGE_novel_1028_1-Spatc1	lncRNA	+	76284626	76292538	3	179,139,374	0,289,7538
chr15	76284626	76292572	CAGE_novel_1028_2-Spatc1	lncRNA	+	76284626	76292572	3	179,139,408	0,289,7538
chr1	136232789	136233921	CAGE_novel_103_1-Inava	lncRNA	-	136232789	136233921	1	1132	0
chr15	77915050	77927825	CAGE_novel_1038_1-Txn2	lncRNA	-	77915050	77927825	3	807,123,133	0,9493,12642
chr15	78670622	78676108	CAGE_novel_1041_1-Novel_gene_23779	lncRNA	+	78670622	78676108	4	35,127,97,558	0,585,4028,4928
chr15	80077795	80080942	CAGE_novel_1050_1-Rpl3	lncRNA	-	80077795	80080942	7	99,119,95,101,160,186,46	0,192,536,912,1895,2571,3101
chr15	82224174	82224775	CAGE_novel_1058_1-Novel_gene_20921	lncRNA	+	82224174	82224775	1	601	0
chr1	151343896	151345103	CAGE_novel_106_1-Novel_gene_28766	lncRNA	-	151343896	151345103	2	307,789	0,418
chr1	151343928	151345253	CAGE_novel_106_2-Novel_gene_28766	lncRNA	-	151343928	151345253	2	275,939	0,386
chr15	84948000	84950658	CAGE_novel_1066_1-5031439G07Rik	lncRNA	-	84948000	84950658	3	1278,158,48	0,1551,2610
chr15	84948192	84950658	CAGE_novel_1066_2-5031439G07Rik	lncRNA	-	84948192	84950658	3	1086,158,48	0,1359,2418
chr15	84948798	84950658	CAGE_novel_1066_3-5031439G07Rik	lncRNA	-	84948798	84950658	3	480,158,48	0,753,1812
chr15	84948798	84950774	CAGE_novel_1066_5-5031439G07Rik	lncRNA	-	84948798	84950774	3	480,158,164	0,753,1812
chr15	84948000	84950658	CAGE_novel_1067_1-5031439G07Rik	lncRNA	-	84948000	84950658	4	655,528,158,46	0,750,1551,2612
chr15	84948192	84950658	CAGE_novel_1067_2-5031439G07Rik	lncRNA	-	84948192	84950658	4	463,528,158,46	0,558,1359,2420
chr15	84948584	84949699	CAGE_novel_1068_1-5031439G07Rik	lncRNA	-	84948584	84949699	2	694,148	0,967
chr15	84948798	84949699	CAGE_novel_1068_2-5031439G07Rik	lncRNA	-	84948798	84949699	2	480,148	0,753
chr15	84948798	84950658	CAGE_novel_1069_1-5031439G07Rik	lncRNA	-	84948798	84950658	4	320,54,158,46	0,426,753,1814
chr15	84948798	84950774	CAGE_novel_1069_2-5031439G07Rik	lncRNA	-	84948798	84950774	4	320,54,158,162	0,426,753,1814
chr1	151343928	151345253	CAGE_novel_107_2-Novel_gene_28766	lncRNA	-	151343928	151345253	1	1325	0
chr15	98398444	98416122	CAGE_novel_1091_1-1700031M16Rik	lncRNA	+	98398444	98416122	11	43,86,27,38,32,132,51,180,174,112,37	0,557,3325,3788,8430,11036,13530,14989,16770,17299,17641
chr15	98413432	98416264	CAGE_novel_1094_1-1700031M16Rik	lncRNA	+	98413432	98416264	4	181,174,112,176	0,1782,2311,2656
chr15	98904159	98906332	CAGE_novel_1095_2-Lmbr1l	lncRNA	-	98904159	98906332	4	349,161,66,88	0,506,1757,2085
chr15	98903940	98905978	CAGE_novel_1096_1-Lmbr1l	lncRNA	-	98903940	98905978	3	568,161,62	0,725,1976
chr15	98903940	98907538	CAGE_novel_1097_1-Lmbr1l	lncRNA	-	98903940	98907538	5	568,161,66,90,1	0,725,1976,2304,3597
chr15	102485992	102498884	CAGE_novel_1103_1-Pcbp2	lncRNA	+	102485992	102498884	7	48,41,72,38,55,169,395	0,1096,2213,2784,3760,4642,12497
chr1	156808830	156828166	CAGE_novel_111_1-Ralgps2	lncRNA	-	156808830	156828166	8	363,91,105,92,105,77,54,26	0,2615,4608,8911,10983,12557,15161,19310
chr1	156808830	156828287	CAGE_novel_111_2-Ralgps2	lncRNA	-	156808830	156828287	8	363,91,105,92,105,77,54,147	0,2615,4608,8911,10983,12557,15161,19310
chr16	3900766	3903661	CAGE_novel_1116_1-Naa60	lncRNA	+	3900766	3903661	3	111,342,195	0,1017,2700
chr16	17113401	17118420	CAGE_novel_1151_1-2610318N02Rik	lncRNA	-	17113401	17118420	4	225,104,70,128	0,4079,4393,4891
chr16	18066784	18071326	CAGE_novel_1162_1-Dgcr6	lncRNA	+	18066784	18071326	4	72,100,140,448	0,2640,3307,4094
chr16	18070079	18071326	CAGE_novel_1163_1-Dgcr6	lncRNA	+	18070079	18071326	2	152,448	0,799
chr16	18621811	18622601	CAGE_novel_1165_1-Septin5	lncRNA	-	18621811	18622601	1	790	0
chr16	18621811	18622976	CAGE_novel_1166_1-Septin5	lncRNA	-	18621811	18622976	2	985,61	0,1104
chr17	24891510	24892140	CAGE_novel_1247_1-Spsb3	lncRNA	+	24891510	24892140	1	630	0
chr17	27099660	27101201	CAGE_novel_1259_1-Novel_gene_27780	lncRNA	-	27099660	27101201	2	959,57	0,1484
chr17	27099660	27101304	CAGE_novel_1259_2-Novel_gene_27780	lncRNA	-	27099660	27101304	2	959,160	0,1484
chr17	27099660	27101438	CAGE_novel_1259_3-Novel_gene_27780	lncRNA	-	27099660	27101438	2	959,294	0,1484
chr17	27099660	27101304	CAGE_novel_1260_1-Novel_gene_27780	lncRNA	-	27099660	27101304	2	975,160	0,1484
chr17	27099660	27101438	CAGE_novel_1261_1-Novel_gene_27780	lncRNA	-	27099660	27101438	3	181,644,294	0,389,1484
chr17	27099658	27100601	CAGE_novel_1262_1-Novel_gene_35549	lncRNA	-	27099658	27100601	1	943	0
chr17	27099625	27100157	CAGE_novel_1264_1-Novel_gene_35549	lncRNA	-	27099625	27100157	1	532	0
chr17	27099658	27100157	CAGE_novel_1264_2-Novel_gene_35549	lncRNA	-	27099658	27100157	1	499	0
chr17	27099660	27101438	CAGE_novel_1266_1-Novel_gene_27780	lncRNA	-	27099660	27101438	2	428,294	0,1484
chr17	27099660	27101438	CAGE_novel_1267_1-Novel_gene_27780	lncRNA	-	27099660	27101438	2	522,294	0,1484
chr17	28066754	28070548	CAGE_novel_1274_1-Tcp11	lncRNA	-	28066754	28070548	5	414,163,181,131,125	0,1036,2429,2704,3669
chr17	28066754	28069216	CAGE_novel_1275_1-Tcp11	lncRNA	-	28066754	28069216	3	414,163,33	0,1036,2429
chr17	28066754	28074658	CAGE_novel_1278_1-Tcp11	lncRNA	-	28066754	28074658	7	414,163,181,131,136,220,6	0,1036,2429,2704,3669,4857,7898
chr17	28066754	28070548	CAGE_novel_1279_4-Tcp11	lncRNA	-	28066754	28070548	5	414,163,181,214,125	0,1036,2429,2704,3669
chr17	28066754	28077998	CAGE_novel_1280_2-Tcp11	lncRNA	-	28066754	28077998	8	414,163,181,214,136,220,120,12	0,1036,2429,2704,3669,4857,7898,11232
chr17	28066754	28071668	CAGE_novel_1293_1-Tcp11	lncRNA	-	28066754	28071668	6	414,163,181,131,136,57	0,1036,2429,2704,3669,4857
chr17	28066754	28071780	CAGE_novel_1293_2-Tcp11	lncRNA	-	28066754	28071780	6	414,163,181,131,136,169	0,1036,2429,2704,3669,4857
chr17	28066754	28074658	CAGE_novel_1294_1-Tcp11	lncRNA	-	28066754	28074658	8	414,163,181,214,136,220,105,6	0,1036,2429,2704,3669,4857,6290,7898
chr17	28066754	28077998	CAGE_novel_1296_1-Tcp11	lncRNA	-	28066754	28077998	8	414,163,181,131,151,220,120,12	0,1036,2429,2704,3654,4857,7898,11232
chr17	29493858	29495368	CAGE_novel_1307_2-Pim1	lncRNA	+	29493858	29495368	2	40,778	0,732
chr17	29494808	29495368	CAGE_novel_1308_1-Pim1	lncRNA	+	29494808	29495368	1	560	0
chr17	32492157	32493320	CAGE_novel_1315_2-Cyp4f39	lncRNA	+	32492157	32493320	1	1163	0
chr17	34908499	34914044	CAGE_novel_1335_1-Ehmt2	lncRNA	+	34908499	34914044	9	59,167,144,77,115,86,78,175,404	0,139,2192,2479,2864,3080,3890,4135,5141
chr1	179680553	179686825	CAGE_novel_135_1-Sccpdh	lncRNA	+	179680553	179686825	6	56,119,56,111,81,253	0,880,1098,3652,5143,6019
chr17	39846355	39846832	CAGE_novel_1353_1-Rn45s	lncRNA	+	39846355	39846832	1	477	0
chr17	40764740	40790662	CAGE_novel_1359_1-Crisp2	lncRNA	-	40764740	40790662	7	597,88,97,142,87,116,75	0,2546,18498,19026,20252,21399,25847
chr17	40764740	40765334	CAGE_novel_1360_1-Crisp2	lncRNA	-	40764740	40765334	1	594	0
chr17	40764740	40783315	CAGE_novel_1361_1-Crisp2	lncRNA	-	40764740	40783315	3	597,88,77	0,2546,18498
chr17	40764740	40791905	CAGE_novel_1363_1-Crisp2	lncRNA	-	40764740	40791905	8	597,88,97,142,87,116,77,46	0,2546,18498,19026,20252,21399,25847,27119
chr17	46681791	46683100	CAGE_novel_1378_4-Mea1	lncRNA	+	46681791	46683100	3	106,102,381	0,218,928
chr17	46681791	46683238	CAGE_novel_1378_5-Mea1	lncRNA	+	46681791	46683238	3	106,102,519	0,218,928
chr17	56068538	56070983	CAGE_novel_1395_2-Ubxn6	lncRNA	-	56068538	56070983	7	145,148,130,219,84,75,95	0,422,646,856,1153,2114,2350
chr17	56068538	56072771	CAGE_novel_1398_1-Ubxn6	lncRNA	-	56068538	56072771	9	145,148,130,219,84,75,97,128,51	0,422,646,856,1153,2114,2350,3863,4182
chr17	84956323	84957311	CAGE_novel_1423_1-1110020A21Rik	lncRNA	-	84956323	84957311	1	988	0
chr17	87359216	87380205	CAGE_novel_1426_1-Ttc7	lncRNA	+	87359216	87380205	5	14,94,134,202,356	0,2633,4240,11243,20633
chr17	91088214	91089374	CAGE_novel_1429_1-Novel_gene_19285	lncRNA	+	91088214	91089374	2	575,476	0,684
chr18	10617808	10627969	CAGE_novel_1438_1-Snrpd1	lncRNA	+	10617808	10627969	3	118,76,1143	0,5823,9018
chr18	21002089	21026270	CAGE_novel_1446_4-Rnf138	lncRNA	+	21002089	21026270	6	80,165,115,56,111,184	0,6636,8588,15730,18799,23997
chr18	21008797	21026270	CAGE_novel_1447_1-Rnf138	lncRNA	+	21008797	21026270	5	93,115,56,111,184	0,1880,9022,12091,17289
chr18	21008797	21026311	CAGE_novel_1447_2-Rnf138	lncRNA	+	21008797	21026311	5	93,115,56,111,225	0,1880,9022,12091,17289
chr18	25138616	25149236	CAGE_novel_1453_1-Tpgs2	lncRNA	-	25138616	25149236	4	523,160,116,122	0,1830,2905,10498
chr18	25139017	25151280	CAGE_novel_1454_2-Tpgs2	lncRNA	-	25139017	25151280	5	122,160,116,128,80	0,1429,2504,10097,12183
chr18	25138616	25140584	CAGE_novel_1455_1-Tpgs2	lncRNA	-	25138616	25140584	2	523,138	0,1830
chr18	34762599	34770876	CAGE_novel_1460_1-Fam53c	lncRNA	+	34762599	34770876	3	125,784,278	0,5569,7999
chr18	42737979	42938206	CAGE_novel_1465_1-Ppp2r2b	lncRNA	-	42737979	42938206	6	87,97,193,106,30,142	0,3117,160766,189564,193122,200085
chr18	46758020	46790508	CAGE_novel_1468_1-Ap3s1	lncRNA	+	46758020	46790508	4	94,71,107,611	0,21168,22641,31877
chr18	60774652	60778544	CAGE_novel_1477_1-Rps14	lncRNA	+	60774652	60778544	6	29,11,141,161,76,113	0,1175,1758,2278,3161,3779
chr18	60776426	60778544	CAGE_novel_1478_1-Rps14	lncRNA	+	60776426	60778544	4	125,161,76,113	0,504,1387,2005
chr18	70473214	70500837	CAGE_novel_1488_4-Stard6	lncRNA	+	70473214	70500837	8	140,80,93,49,126,117,93,434	0,1071,2886,3168,10198,22900,25334,27189
chr18	70483421	70500806	CAGE_novel_1489_1-Stard6	lncRNA	+	70483421	70500806	4	117,117,93,403	0,12693,15127,16982
chr18	70483421	70500837	CAGE_novel_1489_2-Stard6	lncRNA	+	70483421	70500837	4	117,117,93,434	0,12693,15127,16982
chr10	4358817	4359467	CAGE_novel_149_1-Akap12	lncRNA	+	4358817	4359467	1	650	0
chr19	4762387	4765461	CAGE_novel_1504_2-Rbm4b	lncRNA	+	4762387	4765461	3	260,221,198	0,1963,2876
chr19	5099211	5100701	CAGE_novel_1506_1-Rab1b	lncRNA	-	5099211	5100701	2	1361,34	0,1456
chr19	5801882	5802670	CAGE_novel_1514_2-Malat1	lncRNA	-	5801882	5802670	1	788	0
chr19	6299289	6300086	CAGE_novel_1521_1-Ehd1	lncRNA	+	6299289	6300086	1	797	0
chr19	7198207	7200041	CAGE_novel_1527_1-Otub1	lncRNA	-	7198207	7200041	4	1032,194,84,98	0,1165,1456,1736
chr19	7614552	7639238	CAGE_novel_1534_1-Plaat5	lncRNA	+	7614552	7639238	4	91,108,259,209	0,4721,22755,24477
chr19	7619275	7639238	CAGE_novel_1535_1-Plaat5	lncRNA	+	7619275	7639238	3	106,259,209	0,18032,19754
chr19	8973037	8978180	CAGE_novel_1543_2-Eef1g	lncRNA	+	8973037	8978180	4	71,172,124,236	0,4281,4548,4907
chr19	11169420	11183863	CAGE_novel_1559_1-Ms4a13	lncRNA	-	11169420	11183863	3	576,95,58	0,3111,14385
chr19	32124144	32125391	CAGE_novel_1571_1-Sgms1	lncRNA	-	32124144	32125391	2	380,165	0,1082
chr19	45747737	45749149	CAGE_novel_1593_1-Npm3	lncRNA	-	45747737	45749149	5	314,116,93,119,92	0,427,809,1013,1320
chr19	45747855	45749149	CAGE_novel_1593_2-Npm3	lncRNA	-	45747855	45749149	5	196,116,93,119,92	0,309,691,895,1202
chr2	26911059	26913285	CAGE_novel_1642_1-Rpl7a	lncRNA	+	26911059	26913285	7	67,149,140,79,130,69,120	0,363,960,1307,1612,1929,2106
chr10	25993589	25994212	CAGE_novel_165_1-Novel_gene_9420	lncRNA	+	25993589	25994212	1	623	0
chr2	30237201	30237983	CAGE_novel_1667_1-1700084E18Rik	lncRNA	-	30237201	30237983	1	782	0
chr2	30401940	30402599	CAGE_novel_1668_1-Crat	lncRNA	-	30401940	30402599	1	659	0
chr2	30795566	30796551	CAGE_novel_1672_1-1700001O22Rik	lncRNA	-	30795566	30796551	3	239,174,150	0,543,835
chr2	30795566	30796663	CAGE_novel_1673_2-1700001O22Rik	lncRNA	-	30795566	30796663	3	239,138,262	0,579,835
chr2	31974449	31983224	CAGE_novel_1678_1-Nup214	lncRNA	+	31974449	31983224	7	159,195,151,198,70,63,101	0,2051,3315,5241,6061,8162,8674
chr2	32085497	32087094	CAGE_novel_1679_2-Novel_gene_34501	lncRNA	+	32085497	32087094	2	965,150	0,1447
chr2	34779209	34790523	CAGE_novel_1690_1-Rabepk	lncRNA	-	34779209	34790523	5	320,149,149,161,20	0,1388,5337,6358,11294
chr2	34779209	34790650	CAGE_novel_1690_2-Rabepk	lncRNA	-	34779209	34790650	5	320,149,149,161,147	0,1388,5337,6358,11294
chr1	23100478	23101393	CAGE_novel_17_1-Ppp1r14bl	lncRNA	-	23100478	23101393	1	915	0
chr2	119172479	119173181	CAGE_novel_1729_1-Dnajc17	lncRNA	-	119172479	119173181	1	702	0
chr2	119172516	119173181	CAGE_novel_1729_2-Dnajc17	lncRNA	-	119172516	119173181	1	665	0
chr2	120604872	120607814	CAGE_novel_1731_1-Lrrc57	lncRNA	-	120604872	120607814	3	386,185,15	0,1076,2927
chr2	120604872	120608048	CAGE_novel_1731_2-Lrrc57	lncRNA	-	120604872	120608048	3	386,185,249	0,1076,2927
chr2	120604872	120608804	CAGE_novel_1732_1-Lrrc57	lncRNA	-	120604872	120608804	4	386,185,268,131	0,1076,2927,3801
chr2	120604872	120606070	CAGE_novel_1733_1-Lrrc57	lncRNA	-	120604872	120606070	2	386,122	0,1076
chr2	122264056	122265236	CAGE_novel_1760_1-Sord	lncRNA	+	122264056	122265236	1	1180	0
chr2	122684691	122686063	CAGE_novel_1765_1-Slc30a4	lncRNA	-	122684691	122686063	2	642,65	0,1307
chr2	129799556	129800319	CAGE_novel_1774_1-Stk35os1	lncRNA	-	129799556	129800319	1	763	0
chr2	152304962	152312063	CAGE_novel_1790_1-Tbc1d20	lncRNA	+	152304962	152312063	6	64,186,101,141,187,353	0,3027,3368,5424,6355,6748
chr2	152304962	152312063	CAGE_novel_1791_1-Tbc1d20	lncRNA	+	152304962	152312063	6	64,186,101,71,187,353	0,3027,3368,5424,6355,6748
chr2	152308139	152312063	CAGE_novel_1793_2-Tbc1d20	lncRNA	+	152308139	152312063	5	36,101,141,187,353	0,191,2247,3178,3571
chr2	152307992	152312063	CAGE_novel_1794_1-Tbc1d20	lncRNA	+	152307992	152312063	5	183,101,71,187,353	0,338,2394,3325,3718
chr2	152308139	152312063	CAGE_novel_1794_2-Tbc1d20	lncRNA	+	152308139	152312063	5	36,101,71,187,353	0,191,2247,3178,3571
chr2	152308139	152312105	CAGE_novel_1794_3-Tbc1d20	lncRNA	+	152308139	152312105	5	36,101,71,187,395	0,191,2247,3178,3571
chr2	152308335	152312063	CAGE_novel_1796_1-Tbc1d20	lncRNA	+	152308335	152312063	4	96,71,187,353	0,2051,2982,3375
chr2	153470560	153492024	CAGE_novel_1803_1-Nol4l	lncRNA	-	153470560	153492024	4	237,111,155,313	0,7311,13127,21151
chr2	153470560	153492530	CAGE_novel_1803_2-Nol4l	lncRNA	-	153470560	153492530	4	237,111,155,819	0,7311,13127,21151
chr2	155276756	155278036	CAGE_novel_1808_1-Map1lc3a	lncRNA	+	155276756	155278036	3	257,106,561	0,342,719
chr2	155276756	155278071	CAGE_novel_1808_2-Map1lc3a	lncRNA	+	155276756	155278071	3	257,106,596	0,342,719
chr2	155277473	155278071	CAGE_novel_1810_1-Map1lc3a	lncRNA	+	155277473	155278071	1	598	0
chr2	156067555	156069497	CAGE_novel_1814_1-Spag4	lncRNA	+	156067555	156069497	5	267,115,167,89,177	0,382,816,1582,1765
chr2	156067777	156069497	CAGE_novel_1814_2-Spag4	lncRNA	+	156067777	156069497	5	45,115,167,89,177	0,160,594,1360,1543
chr2	163405831	163406525	CAGE_novel_1831_1-Oser1	lncRNA	-	163405831	163406525	1	694	0
chr2	163405831	163406636	CAGE_novel_1832_2-Oser1	lncRNA	-	163405831	163406636	1	805	0
chr2	173596106	173659671	CAGE_novel_1850_1-Ppp4r1l-ps	lncRNA	-	173596106	173659671	6	293,147,146,93,44,56	0,934,12627,19377,63217,63509
chr2	181684469	181688050	CAGE_novel_1862_1-Tcea2	lncRNA	+	181684469	181688050	7	64,130,56,154,146,71,173	0,1323,1721,2129,2359,3145,3408
chr3	14886772	14900118	CAGE_novel_1873_7-Car2	lncRNA	+	14886772	14900118	8	14,197,118,92,62,140,11,147	0,1062,8250,8763,9928,11142,12542,13199
chr3	14887840	14900118	CAGE_novel_1874_1-Car2	lncRNA	+	14887840	14900118	7	191,118,92,62,140,11,147	0,7182,7695,8860,10074,11474,12131
chr3	14888000	14900118	CAGE_novel_1874_2-Car2	lncRNA	+	14888000	14900118	7	31,118,92,62,140,11,147	0,7022,7535,8700,9914,11314,11971
chr3	14888000	14900239	CAGE_novel_1874_3-Car2	lncRNA	+	14888000	14900239	7	31,118,92,62,140,11,268	0,7022,7535,8700,9914,11314,11971
chr3	14887840	14900239	CAGE_novel_1875_2-Car2	lncRNA	+	14887840	14900239	6	191,118,92,62,155,268	0,7182,7695,8860,10074,12131
chr3	14888000	14900118	CAGE_novel_1875_3-Car2	lncRNA	+	14888000	14900118	6	31,118,92,62,155,147	0,7022,7535,8700,9914,11971
chr3	23461050	23474239	CAGE_novel_1880_1-Novel_gene_27438	lncRNA	+	23461050	23474239	4	366,75,86,86	0,449,12772,13103
chr3	35895558	35921101	CAGE_novel_1888_3-Dcun1d1	lncRNA	-	35895558	35921101	6	141,96,82,130,168,130	0,1906,2235,20662,23443,25413
chr3	35895233	35919108	CAGE_novel_1889_1-Dcun1d1	lncRNA	-	35895233	35919108	5	466,96,82,130,107	0,2231,2560,20987,23768
chr3	35895558	35919108	CAGE_novel_1889_2-Dcun1d1	lncRNA	-	35895558	35919108	5	141,96,82,130,107	0,1906,2235,20662,23443
chr3	57841906	57842460	CAGE_novel_1906_1-Pfn2	lncRNA	-	57841906	57842460	1	554	0
chr3	67392908	67399997	CAGE_novel_1912_2-Mlf1	lncRNA	+	67392908	67399997	5	67,128,159,129,295	0,1027,2344,4873,6794
chr1	23100478	23101507	CAGE_novel_19_1-Ppp1r14bl	lncRNA	-	23100478	23101507	1	1029	0
chr3	92583877	92584367	CAGE_novel_1936_1-Smcp	lncRNA	-	92583877	92584367	1	490	0
chr3	94433394	94435977	CAGE_novel_1939_1-Oaz3	lncRNA	-	94433394	94435977	4	246,85,175,21	0,1070,1577,2562
chr3	94433394	94436253	CAGE_novel_1939_3-Oaz3	lncRNA	-	94433394	94436253	4	246,85,175,297	0,1070,1577,2562
chr3	100471673	100472467	CAGE_novel_1956_1-Tent5c	lncRNA	-	100471673	100472467	1	794	0
chr3	100471673	100472364	CAGE_novel_1957_1-Tent5c	lncRNA	-	100471673	100472364	1	691	0
chr3	100471643	100472263	CAGE_novel_1958_1-Tent5c	lncRNA	-	100471643	100472263	1	620	0
chr3	100471673	100472263	CAGE_novel_1958_2-Tent5c	lncRNA	-	100471673	100472263	1	590	0
chr3	107553699	107554595	CAGE_novel_1965_2-Ubl4b	lncRNA	-	107553699	107554595	1	896	0
chr3	107553699	107554307	CAGE_novel_1967_1-Ubl4b	lncRNA	-	107553699	107554307	1	608	0
chr3	108012263	108017392	CAGE_novel_1981_1-Gstm1	lncRNA	-	108012263	108017392	7	515,110,95,100,81,64,41	0,2490,2682,4065,4256,4621,5088
chr3	121206977	121228896	CAGE_novel_1987_1-Tlcd4	lncRNA	-	121206977	121228896	4	493,73,94,48	0,4321,21333,21871
chr3	121206977	121228353	CAGE_novel_1988_1-Tlcd4	lncRNA	-	121206977	121228353	3	493,73,43	0,4321,21333
chr3	121206977	121231302	CAGE_novel_1989_1-Tlcd4	lncRNA	-	121206977	121231302	5	493,73,94,58,68	0,4321,21333,21871,24257
chr3	121206977	121235736	CAGE_novel_1990_1-Tlcd4	lncRNA	-	121206977	121235736	7	493,73,94,58,89,204,66	0,4321,21333,21871,24257,28066,28693
chr3	152185089	152186549	CAGE_novel_2020_1-Dnajb4	lncRNA	-	152185089	152186549	2	291,134	0,1326
chr4	4527831	4528457	CAGE_novel_2025_2-Gm11780	lncRNA	-	4527831	4528457	1	626	0
chr10	77893419	77894513	CAGE_novel_203_2-1700009J07Rik	lncRNA	+	77893419	77894513	2	268,729	0,365
chr10	77893419	77896111	CAGE_novel_204_1-1700009J07Rik	lncRNA	+	77893419	77896111	3	252,353,269	0,291,2423
chr4	40936421	40943700	CAGE_novel_2045_1-Bag1	lncRNA	-	40936421	40943700	5	255,62,107,113,75	0,711,2656,5104,7204
chr10	77893419	77896111	CAGE_novel_205_1-1700009J07Rik	lncRNA	+	77893419	77896111	2	667,249	0,2443
chr4	44129426	44138697	CAGE_novel_2071_1-Rnf38	lncRNA	-	44129426	44138697	6	230,99,121,84,106,27	0,2118,4214,5464,8129,9244
chr4	44129426	44137659	CAGE_novel_2072_1-Rnf38	lncRNA	-	44129426	44137659	5	230,99,121,84,104	0,2118,4214,5464,8129
chr4	62486440	62497270	CAGE_novel_2080_1-Bspry	lncRNA	+	62486440	62497270	4	203,25,124,1272	0,1746,8293,9558
chr4	116033739	116048465	CAGE_novel_2107_1-Nsun4	lncRNA	-	116033739	116048465	5	572,124,160,154,135	0,2013,6330,10946,14591
chr4	119278183	119282357	CAGE_novel_2119_3-Ybx1	lncRNA	-	119278183	119282357	4	184,265,82,211	0,751,3387,3963
chr4	120535267	120536659	CAGE_novel_2125_2-Slfnl1	lncRNA	+	120535267	120536659	3	208,143,261	0,412,1131
chr10	79685023	79688393	CAGE_novel_214_1-Cdc34	lncRNA	+	79685023	79688393	3	79,134,544	0,210,2826
chr4	129515134	129515970	CAGE_novel_2149_1-Marcksl1	lncRNA	+	129515134	129515970	1	836	0
chr10	79685251	79688393	CAGE_novel_215_1-Cdc34	lncRNA	+	79685251	79688393	2	116,544	0,2598
chr4	132900742	132903981	CAGE_novel_2161_1-Fam76a	lncRNA	-	132900742	132903981	3	566,101,83	0,1261,3156
chr4	132900774	132903981	CAGE_novel_2161_2-Fam76a	lncRNA	-	132900774	132903981	3	534,101,83	0,1229,3124
chr4	133672634	133673227	CAGE_novel_2168_1-Novel_gene_29984	lncRNA	+	133672634	133673227	1	593	0
chr4	134093536	134095038	CAGE_novel_2170_1-Cd52	lncRNA	-	134093536	134095038	1	1502	0
chr4	135856123	135858968	CAGE_novel_2178_1-Srsf10	lncRNA	+	135856123	135858968	3	168,164,126	0,2182,2719
chr4	138313411	138314136	CAGE_novel_2186_1-Pink1	lncRNA	-	138313411	138314136	1	725	0
chr10	80054603	80056437	CAGE_novel_219_2-Gpx4	lncRNA	+	80054603	80056437	6	5,144,151,24,59,251	0,97,365,1320,1437,1583
chr4	150246680	150248871	CAGE_novel_2219_1-Eno1	lncRNA	+	150246680	150248871	5	87,201,108,58,385	0,771,1151,1381,1806
chr4	155400973	155434915	CAGE_novel_2227_1-5830444B04Rik	lncRNA	-	155400973	155434915	7	429,157,175,115,76,85,38	0,13748,21100,22114,30673,32414,33904
chr4	155865255	155865864	CAGE_novel_2231_1-Cptp	lncRNA	-	155865255	155865864	1	609	0
chr10	80054048	80056437	CAGE_novel_223_1-Gpx4	lncRNA	+	80054048	80056437	7	341,94,144,151,24,59,251	0,466,652,920,1875,1992,2138
chr4	155865255	155866018	CAGE_novel_2233_1-Cptp	lncRNA	-	155865255	155866018	1	763	0
chr5	30894043	30896091	CAGE_novel_2279_2-Agbl5	lncRNA	+	30894043	30896091	4	27,135,202,325	0,332,954,1723
chr5	31253282	31254468	CAGE_novel_2281_1-Ift172	lncRNA	-	31253282	31254468	5	142,91,153,98,66	0,271,533,937,1120
chr5	38343531	38344326	CAGE_novel_2294_2-Novel_gene_25545	lncRNA	-	38343531	38344326	2	113,604	0,191
chr5	65565998	65595140	CAGE_novel_2299_1-Ube2k	lncRNA	+	65565998	65595140	6	84,58,82,99,128,265	0,5534,15388,25878,28422,28877
chr5	65571553	65595140	CAGE_novel_2300_1-Ube2k	lncRNA	+	65571553	65595140	5	37,82,99,128,265	0,9833,20323,22867,23322
chr5	73657767	73679462	CAGE_novel_2314_1-Spata18	lncRNA	+	73657767	73679462	11	91,106,95,206,294,161,175,123,83,45,114	0,1461,9085,10755,11672,13345,14571,17449,19172,21225,21581
chr5	73659311	73679462	CAGE_novel_2315_1-Spata18	lncRNA	+	73659311	73679462	10	32,95,206,294,161,175,123,83,45,114	0,7541,9211,10128,11801,13027,15905,17628,19681,20037
chr5	73669719	73679462	CAGE_novel_2322_1-Spata18	lncRNA	+	73669719	73679462	7	14,161,175,123,119,45,114	0,1393,2619,5497,7220,9273,9629
chr5	73669719	73679462	CAGE_novel_2323_1-Spata18	lncRNA	+	73669719	73679462	7	14,161,175,173,83,45,114	0,1393,2619,5497,7220,9273,9629
chr5	73671118	73679462	CAGE_novel_2324_1-Spata18	lncRNA	+	73671118	73679462	6	155,175,123,83,45,114	0,1220,4098,5821,7874,8230
chr5	73671229	73679462	CAGE_novel_2324_2-Spata18	lncRNA	+	73671229	73679462	6	44,175,123,83,45,114	0,1109,3987,5710,7763,8119
chr5	73671118	73679462	CAGE_novel_2325_1-Spata18	lncRNA	+	73671118	73679462	6	155,175,123,119,45,114	0,1220,4098,5821,7874,8230
chr5	73671229	73679462	CAGE_novel_2325_2-Spata18	lncRNA	+	73671229	73679462	6	44,175,123,119,45,114	0,1109,3987,5710,7763,8119
chr5	73671118	73679462	CAGE_novel_2326_1-Spata18	lncRNA	+	73671118	73679462	6	155,175,173,83,45,114	0,1220,4098,5821,7874,8230
chr5	73671229	73679462	CAGE_novel_2326_2-Spata18	lncRNA	+	73671229	73679462	6	44,175,173,83,45,114	0,1109,3987,5710,7763,8119
chr5	73672377	73679462	CAGE_novel_2327_1-Spata18	lncRNA	+	73672377	73679462	5	136,123,83,45,114	0,2839,4562,6615,6971
chr5	103648590	103655575	CAGE_novel_2351_1-1700016H13Rik	lncRNA	-	103648590	103655575	4	364,154,134,99	0,832,6332,6886
chr5	103648590	103655727	CAGE_novel_2352_1-1700016H13Rik	lncRNA	-	103648590	103655727	5	364,154,134,50,383	0,832,6332,6602,6754
chr5	105481734	105486237	CAGE_novel_2353_18-Lrrc8b	lncRNA	+	105481734	105486237	2	194,434	0,4069
chr5	105481734	105487369	CAGE_novel_2353_20-Lrrc8b	lncRNA	+	105481734	105487369	2	194,1566	0,4069
chr5	105481846	105487369	CAGE_novel_2353_21-Lrrc8b	lncRNA	+	105481846	105487369	2	82,1566	0,3957
chr5	105486233	105487369	CAGE_novel_2355_1-Lrrc8b	lncRNA	+	105486233	105487369	1	1136	0
chr5	114419960	114421160	CAGE_novel_2369_1-Ube3b	lncRNA	+	114419960	114421160	1	1200	0
chr5	114420089	114421160	CAGE_novel_2369_2-Ube3b	lncRNA	+	114420089	114421160	1	1071	0
chr5	114420525	114421160	CAGE_novel_2370_1-Ube3b	lncRNA	+	114420525	114421160	1	635	0
chr10	80335897	80336439	CAGE_novel_237_1-Reep6	lncRNA	+	80335897	80336439	1	542	0
chr5	115561125	115563480	CAGE_novel_2375_1-Rplp0	lncRNA	+	115561125	115563480	4	120,185,140,197	0,208,1301,2158
chr5	117282655	117287567	CAGE_novel_2379_1-Pebp1	lncRNA	-	117282655	117287567	4	829,59,109,158	0,3107,3480,4754
chr5	117282655	117287567	CAGE_novel_2380_1-Pebp1	lncRNA	-	117282655	117287567	4	631,42,109,158	0,3124,3480,4754
chr5	117282655	117282964	CAGE_novel_2382_1-Pebp1	lncRNA	-	117282655	117282964	1	309	0
chr5	117282655	117283072	CAGE_novel_2383_1-Pebp1	lncRNA	-	117282655	117283072	1	417	0
chr5	117282655	117283180	CAGE_novel_2383_2-Pebp1	lncRNA	-	117282655	117283180	1	525	0
chr10	80392543	80395544	CAGE_novel_239_1-Mbd3	lncRNA	-	80392543	80395544	6	475,185,177,90,137,108	0,552,1350,2023,2521,2893
chr10	80392543	80393262	CAGE_novel_240_1-Mbd3	lncRNA	-	80392543	80393262	2	475,167	0,552
chr5	130029305	130060801	CAGE_novel_2427_1-Crcp	lncRNA	+	130029305	130060801	6	189,49,81,94,53,1096	0,5607,8532,12901,19621,30400
chr5	134593193	134598270	CAGE_novel_2428_1-Rfc2	lncRNA	+	134593193	134598270	5	153,65,80,113,421	0,1016,2090,3689,4656
chr5	134992530	135000108	CAGE_novel_2432_2-Wbscr25	lncRNA	-	134992530	135000108	3	461,110,38	0,4029,7540
chr5	134992490	135000476	CAGE_novel_2432_3-Wbscr25	lncRNA	-	134992490	135000476	3	501,110,406	0,4069,7580
chr5	134992530	135000476	CAGE_novel_2432_4-Wbscr25	lncRNA	-	134992530	135000476	3	461,110,406	0,4029,7540
chr5	134992490	135000581	CAGE_novel_2432_6-Wbscr25	lncRNA	-	134992490	135000581	3	501,110,511	0,4069,7580
chr5	134992530	135000581	CAGE_novel_2432_7-Wbscr25	lncRNA	-	134992530	135000581	3	461,110,511	0,4029,7540
chr5	134992530	135000108	CAGE_novel_2433_1-Wbscr25	lncRNA	-	134992530	135000108	3	444,110,38	0,4029,7540
chr5	134992530	135000476	CAGE_novel_2433_2-Wbscr25	lncRNA	-	134992530	135000476	3	444,110,406	0,4029,7540
chr5	134992490	135000581	CAGE_novel_2433_3-Wbscr25	lncRNA	-	134992490	135000581	3	484,110,511	0,4069,7580
chr5	134992530	135000581	CAGE_novel_2433_4-Wbscr25	lncRNA	-	134992530	135000581	3	444,110,511	0,4029,7540
chr5	134992530	135000108	CAGE_novel_2434_1-Wbscr25	lncRNA	-	134992530	135000108	3	374,110,38	0,4029,7540
chr5	135000190	135000581	CAGE_novel_2442_1-Wbscr25	lncRNA	-	135000190	135000581	1	391	0
chr5	146737404	146754405	CAGE_novel_2464_1-Usp12	lncRNA	-	146737404	146754405	6	376,78,197,83,76,35	0,1696,2890,14291,14489,16966
chr6	29283161	29290542	CAGE_novel_2486_1-Fam71f2	lncRNA	+	29283161	29290542	4	178,249,118,213	0,2718,4501,7168
chr6	29283161	29290678	CAGE_novel_2486_2-Fam71f2	lncRNA	+	29283161	29290678	4	178,249,118,349	0,2718,4501,7168
chr6	29283273	29290678	CAGE_novel_2486_3-Fam71f2	lncRNA	+	29283273	29290678	4	66,249,118,349	0,2606,4389,7056
chr6	32051514	32058915	CAGE_novel_2492_2-1700012A03Rik	lncRNA	+	32051514	32058915	2	216,432	0,6969
chr6	32051710	32058915	CAGE_novel_2492_3-1700012A03Rik	lncRNA	+	32051710	32058915	2	20,432	0,6773
chr6	72360247	72361486	CAGE_novel_2517_1-Rnf181	lncRNA	-	72360247	72361486	4	395,74,109,74	0,628,870,1165
chr6	72360247	72362557	CAGE_novel_2518_1-Rnf181	lncRNA	-	72360247	72362557	5	395,74,109,127,36	0,628,870,1165,2274
chr6	72360247	72361207	CAGE_novel_2519_1-Rnf181	lncRNA	-	72360247	72361207	3	395,74,90	0,628,870
chr6	72360247	72366971	CAGE_novel_2521_1-Rnf181	lncRNA	-	72360247	72366971	6	395,74,109,127,381,50	0,628,870,1165,2029,6674
chr6	72360247	72366971	CAGE_novel_2522_1-Rnf181	lncRNA	-	72360247	72366971	6	395,74,109,127,461,71	0,628,870,1165,2013,6653
chr6	72360500	72366971	CAGE_novel_2522_3-Rnf181	lncRNA	-	72360500	72366971	6	142,74,109,127,461,71	0,375,617,912,1760,6400
chr6	72842744	72848497	CAGE_novel_2523_3-Kcmf1	lncRNA	-	72842744	72848497	2	386,272	0,5481
chr6	72842518	72861778	CAGE_novel_2525_1-Kcmf1	lncRNA	-	72842518	72861778	6	612,282,174,101,139,20	0,5707,6926,7865,16256,19240
chr6	83770786	83775560	CAGE_novel_2542_2-Tex261	lncRNA	-	83770786	83775560	6	517,102,67,153,79,28	0,661,1456,2924,4232,4746
chr6	86526672	86564433	CAGE_novel_2546_1-1600020E01Rik	lncRNA	+	86526672	86564433	5	553,83,114,105,157	0,1219,5521,36760,37604
chr6	124810718	124811525	CAGE_novel_2574_1-Tpi1	lncRNA	-	124810718	124811525	2	669,8	0,799
chr6	124810718	124811310	CAGE_novel_2576_1-Tpi1	lncRNA	-	124810718	124811310	1	592	0
chr6	128357318	128359336	CAGE_novel_2587_2-Rhno1	lncRNA	-	128357318	128359336	2	875,230	0,1788
chr6	128357365	128359336	CAGE_novel_2587_3-Rhno1	lncRNA	-	128357365	128359336	2	828,230	0,1741
chr6	131364863	131368510	CAGE_novel_2598_1-Ybx3	lncRNA	-	131364863	131368510	3	542,98,121	0,2902,3526
chr6	134424014	134437992	CAGE_novel_2601_2-Bcl2l14	lncRNA	+	134424014	134437992	5	48,164,70,266,291	0,3282,6052,8132,13687
chr6	134427313	134438112	CAGE_novel_2603_1-Bcl2l14	lncRNA	+	134427313	134438112	4	147,70,266,411	0,2753,4833,10388
chr6	134427313	134437992	CAGE_novel_2604_1-Bcl2l14	lncRNA	+	134427313	134437992	5	147,40,61,266,291	0,1626,2762,4833,10388
chr6	134427423	134438112	CAGE_novel_2604_3-Bcl2l14	lncRNA	+	134427423	134438112	5	37,40,61,266,411	0,1516,2652,4723,10278
chr6	134430081	134438112	CAGE_novel_2605_1-Bcl2l14	lncRNA	+	134430081	134438112	3	55,266,411	0,2065,7620
chr6	134430081	134438724	CAGE_novel_2605_2-Bcl2l14	lncRNA	+	134430081	134438724	3	55,266,1023	0,2065,7620
chr6	134432194	134438724	CAGE_novel_2606_2-Bcl2l14	lncRNA	+	134432194	134438724	2	218,1023	0,5507
chr6	134432328	134438112	CAGE_novel_2606_3-Bcl2l14	lncRNA	+	134432328	134438112	2	84,411	0,5373
chr6	147531432	147592116	CAGE_novel_2627_2-Ccdc91	lncRNA	+	147531432	147592116	10	114,87,160,203,104,77,107,92,68,77	0,1844,2597,4156,5944,31203,44041,58955,59137,60607
chr7	19256934	19258867	CAGE_novel_2652_1-Vasp	lncRNA	-	19256934	19258867	4	137,230,57,64	0,590,928,1869
chr7	19508730	19516137	CAGE_novel_2654_1-Trappc6a	lncRNA	+	19508730	19516137	7	84,13,67,117,83,93,291	0,892,5471,5692,6277,6474,7116
chr10	80638496	80640215	CAGE_novel_267_1-Csnk1g2	lncRNA	+	80638496	80640215	7	132,85,84,148,83,106,193	0,210,384,589,1084,1272,1526
chr10	80638496	80640273	CAGE_novel_267_2-Csnk1g2	lncRNA	+	80638496	80640273	7	132,85,84,148,83,106,251	0,210,384,589,1084,1272,1526
chr10	80638496	80640308	CAGE_novel_267_3-Csnk1g2	lncRNA	+	80638496	80640308	7	132,85,84,148,83,106,286	0,210,384,589,1084,1272,1526
chr10	80638496	80640273	CAGE_novel_268_1-Csnk1g2	lncRNA	+	80638496	80640273	7	132,85,84,148,126,106,251	0,210,384,589,1041,1272,1526
chr7	27158661	27160389	CAGE_novel_2684_1-Egln2	lncRNA	-	27158661	27160389	4	550,67,136,101	0,863,1126,1627
chr10	80638496	80640338	CAGE_novel_269_1-Csnk1g2	lncRNA	+	80638496	80640338	8	132,85,84,148,83,106,56,131	0,210,384,589,1084,1272,1526,1711
chr10	80638496	80640273	CAGE_novel_270_1-Csnk1g2	lncRNA	+	80638496	80640273	7	132,85,84,148,83,118,232	0,210,384,589,1084,1272,1545
chr10	80638496	80640338	CAGE_novel_270_2-Csnk1g2	lncRNA	+	80638496	80640338	7	132,85,84,148,83,118,297	0,210,384,589,1084,1272,1545
chr10	80639099	80640338	CAGE_novel_272_1-Csnk1g2	lncRNA	+	80639099	80640338	4	134,83,106,316	0,481,669,923
chr10	80639210	80640338	CAGE_novel_272_2-Csnk1g2	lncRNA	+	80639210	80640338	4	23,83,106,316	0,370,558,812
chr7	29244645	29247527	CAGE_novel_2723_1-Yif1b	lncRNA	+	29244645	29247527	5	28,57,155,93,290	0,137,1021,1256,2592
chr7	30186944	30190149	CAGE_novel_2729_1-Capns1	lncRNA	-	30186944	30190149	3	589,58,97	0,727,3108
chr7	30186992	30193132	CAGE_novel_2730_2-Capns1	lncRNA	-	30186992	30193132	9	541,58,116,78,68,215,89,33,102	0,679,3060,3487,3667,5170,5511,5875,6038
chr10	80639099	80640338	CAGE_novel_273_1-Csnk1g2	lncRNA	+	80639099	80640338	4	134,126,106,316	0,438,669,923
chr7	30186992	30192351	CAGE_novel_2733_1-Capns1	lncRNA	-	30186992	30192351	7	541,58,116,78,68,64,31	0,679,3060,3487,3667,5170,5328
chr7	30186992	30192548	CAGE_novel_2734_1-Capns1	lncRNA	-	30186992	30192548	8	541,58,116,78,68,64,57,45	0,679,3060,3487,3667,5170,5328,5511
chr7	30729782	30737822	CAGE_novel_2741_1-Gapdhs	lncRNA	-	30729782	30737822	10	177,97,162,151,81,118,90,106,96,24	0,553,2120,2414,2830,3270,3470,6837,7141,8016
chr7	30729782	30732634	CAGE_novel_2742_1-Gapdhs	lncRNA	-	30729782	30732634	5	177,97,162,151,22	0,553,2120,2414,2830
chr7	30729782	30732634	CAGE_novel_2743_2-Gapdhs	lncRNA	-	30729782	30732634	4	177,97,162,438	0,553,2120,2414
chr7	34202162	34207744	CAGE_novel_2749_1-Gpi1	lncRNA	-	34202162	34207744	7	387,66,75,128,76,129,138	0,475,653,1867,3406,3644,5444
chr7	34202162	34208269	CAGE_novel_2750_1-Gpi1	lncRNA	-	34202162	34208269	9	387,66,75,128,76,129,152,43,19	0,475,653,1867,3406,3644,5444,5695,6088
chr7	44929771	44958031	CAGE_novel_2764_2-Tsks	lncRNA	+	44929771	44958031	11	56,222,95,83,110,286,194,173,135,156,175	0,14011,21008,21268,22065,22775,23976,24543,26681,27826,28085
chr7	44929771	44958031	CAGE_novel_2768_1-Tsks	lncRNA	+	44929771	44958031	10	56,222,95,83,286,194,173,135,167,175	0,14011,21008,21268,22775,23976,24543,26681,27783,28085
chr7	45457948	45459125	CAGE_novel_2781_1-Ftl1	lncRNA	-	45457948	45459125	3	335,125,41	0,587,1136
chr7	45834503	45835243	CAGE_novel_2790_1-Novel_gene_11087	lncRNA	+	45834503	45835243	1	740	0
chr7	45834619	45835243	CAGE_novel_2791_2-Novel_gene_11087	lncRNA	+	45834619	45835243	1	624	0
chr7	46986423	46987793	CAGE_novel_2801_1-Gm9999	lncRNA	+	46986423	46987793	2	623,104	0,1266
chr7	67514881	67559925	CAGE_novel_2808_1-Lrrc28	lncRNA	-	67514881	67559925	5	297,159,175,102,67	0,14705,16734,30485,44977
chr7	80227161	80228544	CAGE_novel_2818_1-Cib1	lncRNA	-	80227161	80228544	4	225,88,118,146	0,833,1001,1237
chr7	80227161	80230411	CAGE_novel_2819_1-Cib1	lncRNA	-	80227161	80230411	5	225,88,118,150,95	0,833,1001,1237,3155
chr7	80227156	80232826	CAGE_novel_2821_1-Cib1	lncRNA	-	80227156	80232826	8	230,88,118,150,108,36,170,32	0,838,1006,1242,3160,5188,5357,5638
chr10	81393661	81395390	CAGE_novel_282_1-Smim24	lncRNA	+	81393661	81395390	2	250,665	0,1064
chr7	81212187	81212974	CAGE_novel_2827_1-Novel_gene_7573	lncRNA	-	81212187	81212974	1	787	0
chr7	101773097	101787809	CAGE_novel_2854_1-Clpb	lncRNA	+	101773097	101787809	9	60,55,44,161,156,73,119,104,304	0,1095,5475,6105,12231,13003,13190,13549,14408
chr7	101773097	101787849	CAGE_novel_2854_2-Clpb	lncRNA	+	101773097	101787849	9	60,55,44,161,156,73,119,104,344	0,1095,5475,6105,12231,13003,13190,13549,14408
chr7	101774196	101787809	CAGE_novel_2855_1-Clpb	lncRNA	+	101774196	101787809	8	51,44,161,156,73,119,104,304	0,4376,5006,11132,11904,12091,12450,13309
chr7	101778600	101787809	CAGE_novel_2856_1-Clpb	lncRNA	+	101778600	101787809	7	16,161,156,73,119,104,304	0,602,6728,7500,7687,8046,8905
chr10	85097728	85098273	CAGE_novel_288_2-Fhl4	lncRNA	-	85097728	85098273	1	545	0
chr7	126795237	126796024	CAGE_novel_2902_1-Aldoa	lncRNA	-	126795237	126796024	3	277,199,74	0,376,713
chr7	126972623	126974705	CAGE_novel_2910_1-Cdiptos	lncRNA	-	126972623	126974705	3	284,57,26	0,1830,2056
chr7	126972623	126975082	CAGE_novel_2910_2-Cdiptos	lncRNA	-	126972623	126975082	3	284,57,403	0,1830,2056
chr7	127511524	127512351	CAGE_novel_2915_1-1700008J07Rik	lncRNA	-	127511524	127512351	1	827	0
chr7	127511563	127512351	CAGE_novel_2915_2-1700008J07Rik	lncRNA	-	127511563	127512351	1	788	0
chr7	127577566	127583298	CAGE_novel_2918_1-Phkg2	lncRNA	+	127577566	127583298	8	80,54,65,163,90,153,125,562	0,409,2101,2244,4557,4728,4953,5170
chr1	24614924	24615545	CAGE_novel_29_2-Novel_gene_11561	lncRNA	-	24614924	24615545	1	621	0
chr7	141190928	141192264	CAGE_novel_2948_1-Hras	lncRNA	-	141190928	141192264	2	539,133	0,1203
chr7	143871843	143897510	CAGE_novel_2957_1-Acte1	lncRNA	+	143871843	143897510	7	18,110,84,161,188,181,285	0,9323,12081,19817,22177,24463,25382
chr8	23174261	23179452	CAGE_novel_2974_2-Gpat4	lncRNA	-	23174261	23179452	4	399,79,128,37	0,1079,1247,5154
chr8	23174261	23180198	CAGE_novel_2975_3-Gpat4	lncRNA	-	23174261	23180198	6	399,79,128,85,55,97	0,1079,1247,5154,5508,5840
chr8	23174261	23180937	CAGE_novel_2976_3-Gpat4	lncRNA	-	23174261	23180937	8	399,79,128,85,55,115,93,77	0,1079,1247,5154,5508,5840,6372,6599
chr8	23174261	23179452	CAGE_novel_2979_1-Gpat4	lncRNA	-	23174261	23179452	4	399,79,146,37	0,1079,1247,5154
chr8	23174261	23182915	CAGE_novel_2982_1-Gpat4	lncRNA	-	23174261	23182915	10	399,79,146,85,55,115,93,89,74,252	0,1079,1247,5154,5508,5840,6372,6599,7512,8402
chr8	23174261	23180937	CAGE_novel_2983_1-Gpat4	lncRNA	-	23174261	23180937	8	399,79,146,85,55,115,93,77	0,1079,1247,5154,5508,5840,6372,6599
chr8	23174261	23174638	CAGE_novel_2984_1-Gpat4	lncRNA	-	23174261	23174638	1	377	0
chr8	23174261	23180198	CAGE_novel_2985_1-Gpat4	lncRNA	-	23174261	23180198	6	399,79,146,85,55,97	0,1079,1247,5154,5508,5840
chr8	23174261	23179808	CAGE_novel_2986_1-Gpat4	lncRNA	-	23174261	23179808	5	399,79,146,85,39	0,1079,1247,5154,5508
chr8	23180024	23182915	CAGE_novel_2988_1-Gpat4	lncRNA	-	23180024	23182915	5	192,93,89,74,252	0,609,836,1749,2639
chr8	23182937	23208331	CAGE_novel_2990_1-Gpat4	lncRNA	-	23182937	23208331	4	26,69,976,32	0,1592,7779,25362
chr10	87018932	87058369	CAGE_novel_301_2-Novel_gene_2716	lncRNA	-	87018932	87058369	4	247,199,98,517	0,32142,36176,38920
chr8	60671779	60672362	CAGE_novel_3029_1-Mfap3l	lncRNA	+	60671779	60672362	1	583	0
chr8	69894170	69902164	CAGE_novel_3031_4-Ndufa13	lncRNA	-	69894170	69902164	4	240,71,78,622	0,334,1072,7372
chr8	69902875	69903515	CAGE_novel_3039_4-Tssk6	lncRNA	+	69902875	69903515	1	640	0
chr10	88472818	88489633	CAGE_novel_304_1-Chpt1	lncRNA	-	88472818	88489633	8	166,203,125,158,131,84,141,52	0,2515,3530,4192,7997,9413,15564,16763
chr8	84957585	84965385	CAGE_novel_3071_1-Rnaseh2a	lncRNA	-	84957585	84965385	6	279,123,87,137,87,68	0,381,2191,2382,7546,7732
chr8	84957673	84967829	CAGE_novel_3074_2-Rnaseh2a	lncRNA	-	84957673	84967829	9	191,123,87,137,87,126,71,427,166	0,293,2103,2294,7458,7644,7898,8187,9990
chr8	94392424	94394929	CAGE_novel_3085_2-Herpud1	lncRNA	+	94392424	94394929	3	100,105,338	0,1372,2167
chr8	111052516	111055565	CAGE_novel_3107_1-Aars	lncRNA	+	111052516	111055565	6	66,113,119,86,113,546	0,675,1373,1609,1993,2503
chr8	119445678	119446254	CAGE_novel_3119_1-Osgin1	lncRNA	+	119445678	119446254	1	576	0
chr8	119445792	119446254	CAGE_novel_3119_2-Osgin1	lncRNA	+	119445792	119446254	1	462	0
chr8	123102413	123105240	CAGE_novel_3128_1-Rpl13	lncRNA	+	123102413	123105240	5	349,141,173,56,196	0,432,770,1485,2631
chr10	96618554	96619624	CAGE_novel_313_1-Btg1	lncRNA	+	96618554	96619624	1	1070	0
chr9	20642091	20646766	CAGE_novel_3137_1-Ubl5	lncRNA	+	20642091	20646766	6	326,69,66,83,37,150	0,2733,3102,3315,3531,4525
chr9	45968519	45975162	CAGE_novel_3174_1-Pafah1b2	lncRNA	-	45968519	45975162	3	447,122,81	0,4423,6562
chr9	45968600	45975162	CAGE_novel_3174_2-Pafah1b2	lncRNA	-	45968600	45975162	3	366,122,81	0,4342,6481
chr9	59678148	59679370	CAGE_novel_3203_1-Pkm	lncRNA	+	59678148	59679370	2	77,642	0,580
chr9	75388025	75390240	CAGE_novel_3221_1-Mapk6	lncRNA	-	75388025	75390240	2	1122,73	0,2142
chr9	85749079	85750422	CAGE_novel_3232_1-Novel_gene_30675	lncRNA	+	85749079	85750422	1	1343	0
chr9	96333046	96335446	CAGE_novel_3241_2-Atp1b3	lncRNA	-	96333046	96335446	2	648,67	0,2333
chr9	96333046	96333625	CAGE_novel_3243_1-Atp1b3	lncRNA	-	96333046	96333625	1	579	0
chr9	96333046	96340236	CAGE_novel_3244_1-Atp1b3	lncRNA	-	96333046	96340236	4	648,83,50,34	0,2333,5613,7156
chr9	96333046	96338678	CAGE_novel_3245_1-Atp1b3	lncRNA	-	96333046	96338678	3	648,83,19	0,2333,5613
chr9	108740499	108747231	CAGE_novel_3280_1-Prkar2a	lncRNA	+	108740499	108747231	5	37,74,65,141,370	0,189,3731,4983,6362
chr9	108944709	108949619	CAGE_novel_3281_1-Uqcrc1	lncRNA	+	108944709	108949619	9	179,79,115,143,160,85,88,75,184	0,651,2229,2627,2889,3147,3836,4230,4726
chr9	108944837	108949619	CAGE_novel_3281_2-Uqcrc1	lncRNA	+	108944837	108949619	9	51,79,115,143,160,85,88,75,184	0,523,2101,2499,2761,3019,3708,4102,4598
chr9	108945400	108949619	CAGE_novel_3282_1-Uqcrc1	lncRNA	+	108945400	108949619	8	39,115,143,160,85,88,75,184	0,1538,1936,2198,2456,3145,3539,4035
chr9	108946976	108949619	CAGE_novel_3283_1-Uqcrc1	lncRNA	+	108946976	108949619	7	77,143,160,85,88,75,184	0,360,622,880,1569,1963,2459
chr9	113955997	113975774	CAGE_novel_3292_2-Ubp1	lncRNA	+	113955997	113975774	11	445,106,152,110,103,54,93,90,142,51,428	0,710,2601,2832,8555,10238,10495,13329,16754,17522,19349
chr9	115200407	115203866	CAGE_novel_3294_1-Novel_gene_32938	lncRNA	+	115200407	115203866	2	435,165	0,3294
chr9	120128562	120131514	CAGE_novel_3297_1-Rpsa	lncRNA	+	120128562	120131514	6	60,118,245,128,165,114	0,596,1556,2206,2438,2838
chr9	120128562	120131557	CAGE_novel_3297_2-Rpsa	lncRNA	+	120128562	120131557	6	60,118,245,128,165,157	0,596,1556,2206,2438,2838
chr9	120129165	120131514	CAGE_novel_3298_1-Rpsa	lncRNA	+	120129165	120131514	5	111,245,128,165,114	0,953,1603,1835,2235
chr9	120129165	120131557	CAGE_novel_3298_2-Rpsa	lncRNA	+	120129165	120131557	5	111,245,128,165,157	0,953,1603,1835,2235
chr9	120130136	120131609	CAGE_novel_3299_2-Rpsa	lncRNA	+	120130136	120131609	4	227,128,165,209	0,632,864,1264
chr10	127164623	127165466	CAGE_novel_330_1-Novel_gene_14120	lncRNA	-	127164623	127165466	1	843	0
chrM	69	370	CAGE_novel_3307-mt-Rnr1	lncRNA	+	69	370	1	301	0
chrM	79	888	CAGE_novel_3308-mt-Rnr1	lncRNA	+	79	888	1	809	0
chrM	433	843	CAGE_novel_3309_1-mt-Rnr1	lncRNA	+	433	843	1	410	0
chrM	433	899	CAGE_novel_3309_2-mt-Rnr1	lncRNA	+	433	899	1	466	0
chrM	433	940	CAGE_novel_3309_3-mt-Rnr1	lncRNA	+	433	940	1	507	0
chrM	433	973	CAGE_novel_3309_4-mt-Rnr1	lncRNA	+	433	973	1	540	0
chrM	433	1017	CAGE_novel_3310_1-mt-Rnr1	lncRNA	+	433	1017	1	584	0
chrM	433	721	CAGE_novel_3311_1-mt-Rnr1	lncRNA	+	433	721	1	288	0
chrM	433	763	CAGE_novel_3311_2-mt-Rnr1	lncRNA	+	433	763	1	330	0
chr10	127164844	127165466	CAGE_novel_331_1-Novel_gene_14120	lncRNA	-	127164844	127165466	1	622	0
chrM	544	899	CAGE_novel_3312_7-mt-Rnr1	lncRNA	+	544	899	1	355	0
chrM	544	1017	CAGE_novel_3313_2-mt-Rnr1	lncRNA	+	544	1017	1	473	0
chrM	544	973	CAGE_novel_3313_3-mt-Rnr1	lncRNA	+	544	973	1	429	0
chrM	544	940	CAGE_novel_3314_2-mt-Rnr1	lncRNA	+	544	940	1	396	0
chrM	1759	2169	CAGE_novel_3317_1-mt-Rnr2	lncRNA	+	1759	2169	1	410	0
chrM	1759	2218	CAGE_novel_3317_2-mt-Rnr2	lncRNA	+	1759	2218	1	459	0
chrM	1759	2256	CAGE_novel_3317_3-mt-Rnr2	lncRNA	+	1759	2256	1	497	0
chrM	1759	2442	CAGE_novel_3318_2-mt-Rnr2	lncRNA	+	1759	2442	1	683	0
chrM	1759	2482	CAGE_novel_3318_3-mt-Rnr2	lncRNA	+	1759	2482	1	723	0
chrM	1759	2536	CAGE_novel_3319_2-mt-Rnr2	lncRNA	+	1759	2536	1	777	0
chrM	1759	1987	CAGE_novel_3320_1-mt-Rnr2	lncRNA	+	1759	1987	1	228	0
chrM	1759	2611	CAGE_novel_3321_1-mt-Rnr2	lncRNA	+	1759	2611	1	852	0
chrM	1759	2674	CAGE_novel_3321_2-mt-Rnr2	lncRNA	+	1759	2674	1	915	0
chrM	1759	2043	CAGE_novel_3322_1-mt-Rnr2	lncRNA	+	1759	2043	1	284	0
chrM	1759	2073	CAGE_novel_3322_2-mt-Rnr2	lncRNA	+	1759	2073	1	314	0
chrM	1868	2566	CAGE_novel_3324_4-mt-Rnr2	lncRNA	+	1868	2566	1	698	0
chrM	1868	2482	CAGE_novel_3325_5-mt-Rnr2	lncRNA	+	1868	2482	1	614	0
chrM	1868	2611	CAGE_novel_3326_3-mt-Rnr2	lncRNA	+	1868	2611	1	743	0
chrM	1868	2674	CAGE_novel_3326_4-mt-Rnr2	lncRNA	+	1868	2674	1	806	0
chrM	1868	2169	CAGE_novel_3327_4-mt-Rnr2	lncRNA	+	1868	2169	1	301	0
chrM	1868	2256	CAGE_novel_3327_6-mt-Rnr2	lncRNA	+	1868	2256	1	388	0
chrM	1868	2536	CAGE_novel_3328_4-mt-Rnr2	lncRNA	+	1868	2536	1	668	0
chrM	1868	2442	CAGE_novel_3330_3-mt-Rnr2	lncRNA	+	1868	2442	1	574	0
chrM	2328	2611	CAGE_novel_3331_1-mt-Rnr2	lncRNA	+	2328	2611	1	283	0
chrM	2328	2674	CAGE_novel_3331_2-mt-Rnr2	lncRNA	+	2328	2674	1	346	0
chrM	2328	2566	CAGE_novel_3332_1-mt-Rnr2	lncRNA	+	2328	2566	1	238	0
chrM	2914	3670	CAGE_novel_3334_1-mt-Nd1	lncRNA	+	2914	3670	1	756	0
chrM	3169	3702	CAGE_novel_3335_2-mt-Nd1	lncRNA	+	3169	3702	1	533	0
chrM	3774	4948	CAGE_novel_3336_1-mt-Nd2	lncRNA	+	3774	4948	1	1174	0
chrM	5327	6151	CAGE_novel_3341_2-mt-Co1	lncRNA	+	5327	6151	1	824	0
chrM	5466	6761	CAGE_novel_3343_1-mt-Co1	lncRNA	+	5466	6761	1	1295	0
chrM	5576	6114	CAGE_novel_3344_2-mt-Co1	lncRNA	+	5576	6114	1	538	0
chrM	5576	6280	CAGE_novel_3347_1-mt-Co1	lncRNA	+	5576	6280	1	704	0
chrM	5576	6366	CAGE_novel_3347_2-mt-Co1	lncRNA	+	5576	6366	1	790	0
chrM	5576	6858	CAGE_novel_3348_1-mt-Co1	lncRNA	+	5576	6858	1	1282	0
chrM	5715	6858	CAGE_novel_3348_3-mt-Co1	lncRNA	+	5715	6858	1	1143	0
chrM	5833	6858	CAGE_novel_3349_3-mt-Co1	lncRNA	+	5833	6858	1	1025	0
chrM	6028	6858	CAGE_novel_3351_1-mt-Co1	lncRNA	+	6028	6858	1	830	0
chrM	10615	11494	CAGE_novel_3356_1-mt-Nd4	lncRNA	+	10615	11494	1	879	0
chrM	10976	11540	CAGE_novel_3359_2-mt-Nd4	lncRNA	+	10976	11540	1	564	0
chrM	12322	13882	CAGE_novel_3361_2-mt-Nd5	lncRNA	+	12322	13882	1	1560	0
chrM	12322	14142	CAGE_novel_3362_1-mt-Nd5	lncRNA	+	12322	14142	1	1820	0
chrM	12914	14142	CAGE_novel_3369_1-mt-Nd5	lncRNA	+	12914	14142	1	1228	0
chrM	14557	15286	CAGE_novel_3372_2-mt-Cytb	lncRNA	+	14557	15286	1	729	0
chrX	133891751	133897185	CAGE_novel_3398_1-Tspan6	lncRNA	-	133891751	133897185	7	172,104,53,170,98,74,61	0,911,2748,3141,3684,4932,5373
chr11	6709280	6710278	CAGE_novel_376_1-Novel_gene_3172	lncRNA	-	6709280	6710278	1	998	0
chr11	6709280	6709893	CAGE_novel_377_1-Novel_gene_3172	lncRNA	-	6709280	6709893	1	613	0
chr11	6709280	6710045	CAGE_novel_378_2-Novel_gene_3172	lncRNA	-	6709280	6710045	1	765	0
chr11	48801726	48806085	CAGE_novel_397_1-Rack1	lncRNA	+	48801726	48806085	7	108,147,95,110,140,110,105	0,547,1678,2132,2430,3819,4254
chr11	62552321	62553210	CAGE_novel_431_1-Ubb	lncRNA	+	62552321	62553210	2	275,385	0,504
chr11	69324089	69325788	CAGE_novel_443_1-Trappc1	lncRNA	+	69324089	69325788	4	167,70,138,349	0,306,735,1350
chr11	69897368	69900344	CAGE_novel_452_1-2810408A11Rik	lncRNA	-	69897368	69900344	8	124,47,158,245,57,71,104,41	0,735,884,1479,1831,2149,2338,2935
chr11	69897368	69900529	CAGE_novel_452_2-2810408A11Rik	lncRNA	-	69897368	69900529	8	124,47,158,245,57,71,104,226	0,735,884,1479,1831,2149,2338,2935
chr11	69897368	69899563	CAGE_novel_454_1-2810408A11Rik	lncRNA	-	69897368	69899563	7	124,135,47,158,245,88,46	0,251,735,884,1479,1831,2149
chr11	69916723	69919227	CAGE_novel_456_1-Eif5a	lncRNA	-	69916723	69919227	5	618,73,131,104,76	0,705,874,1194,2428
chr11	74677378	74684459	CAGE_novel_471_1-Pafah1b1	lncRNA	-	74677378	74684459	5	364,156,101,228,53	0,2080,4857,6081,7028
chr11	77505719	77507767	CAGE_novel_477_1-Git1	lncRNA	+	77505719	77507767	4	34,176,71,1371	0,161,452,677
chr11	77506202	77507767	CAGE_novel_479_1-Git1	lncRNA	+	77506202	77507767	2	40,1371	0,194
chr11	77506974	77507806	CAGE_novel_484_2-Git1	lncRNA	+	77506974	77507806	1	832	0
chr11	77507082	77507764	CAGE_novel_484_3-Git1	lncRNA	+	77507082	77507764	1	682	0
chr11	84870849	84871622	CAGE_novel_495_1-Ggnbp2os	lncRNA	+	84870849	84871622	1	773	0
chr11	86584698	86586929	CAGE_novel_498_1-Vmp1	lncRNA	-	86584698	86586929	2	753,433	0,1798
chr11	101442472	101445507	CAGE_novel_549_1-Rpl27	lncRNA	+	101442472	101445507	4	333,169,110,68	0,1029,2748,2967
chr11	102399836	102402552	CAGE_novel_559_2-Rundc3a	lncRNA	+	102399836	102402552	4	209,150,106,571	0,812,1058,2145
chr11	102402987	102403857	CAGE_novel_561_2-Slc25a39	lncRNA	-	102402987	102403857	3	548,80,66	0,646,804
chr11	102403147	102404489	CAGE_novel_563_1-Slc25a39	lncRNA	-	102403147	102404489	5	388,80,81,109,37	0,486,644,884,1305
chr11	102403251	102404489	CAGE_novel_563_2-Slc25a39	lncRNA	-	102403251	102404489	5	284,80,81,109,37	0,382,540,780,1201
chr11	106158042	106158728	CAGE_novel_580_1-Limd2	lncRNA	-	106158042	106158728	1	686	0
chr11	109425981	109436755	CAGE_novel_592_1-Amz2	lncRNA	+	109425981	109436755	9	49,89,127,5,173,128,163,176,192	0,505,989,2821,3683,3943,7909,8599,10582
chr11	109428963	109436983	CAGE_novel_594_4-Amz2	lncRNA	+	109428963	109436983	6	121,173,128,163,176,420	0,701,961,4927,5617,7600
chr11	109429793	109436755	CAGE_novel_595_1-Amz2	lncRNA	+	109429793	109436755	5	44,128,163,176,192	0,131,4097,4787,6770
chr11	109429926	109436755	CAGE_novel_596_1-Amz2	lncRNA	+	109429926	109436755	4	126,163,176,192	0,3964,4654,6637
chr11	109429926	109436983	CAGE_novel_596_2-Amz2	lncRNA	+	109429926	109436983	4	126,163,176,420	0,3964,4654,6637
chr11	116676676	116677495	CAGE_novel_612_2-St6galnac2	lncRNA	-	116676676	116677495	1	819	0
chr11	116676707	116677179	CAGE_novel_613_1-St6galnac2	lncRNA	-	116676707	116677179	1	472	0
chr11	116676676	116677374	CAGE_novel_613_2-St6galnac2	lncRNA	-	116676676	116677374	1	698	0
chr11	120542892	120543584	CAGE_novel_641_1-Mcrip1	lncRNA	-	120542892	120543584	1	692	0
chr11	120542892	120544903	CAGE_novel_642_1-Mcrip1	lncRNA	-	120542892	120544903	4	856,101,118,26	0,1012,1789,1985
chr11	120542892	120543935	CAGE_novel_643_1-Mcrip1	lncRNA	-	120542892	120543935	2	856,31	0,1012
chr1	74279849	74280867	CAGE_novel_65_1-Aamp	lncRNA	-	74279849	74280867	2	460,84	0,934
chr12	8478879	8481975	CAGE_novel_657_1-Novel_gene_35143	lncRNA	-	8478879	8481975	4	959,160,49,93	0,1572,2873,3003
chr12	8478879	8479327	CAGE_novel_662_1-Novel_gene_35143	lncRNA	-	8478879	8479327	1	448	0
chr12	8478879	8481771	CAGE_novel_665_2-Novel_gene_35143	lncRNA	-	8478879	8481771	3	959,160,19	0,1572,2873
chr12	16537506	16548926	CAGE_novel_669_1-Lpin1	lncRNA	-	16537506	16548926	7	1066,103,114,152,86,148,49	0,3408,4208,7138,9215,9980,11371
chr12	16538378	16548926	CAGE_novel_669_2-Lpin1	lncRNA	-	16538378	16548926	7	194,103,114,152,86,148,49	0,2536,3336,6266,8343,9108,10499
chr12	16538314	16553988	CAGE_novel_670_1-Lpin1	lncRNA	-	16538314	16553988	8	258,103,114,152,86,148,126,39	0,2600,3400,6330,8407,9172,10563,15635
chr12	16538377	16562430	CAGE_novel_671_1-Lpin1	lncRNA	-	16538377	16562430	11	195,103,114,152,86,148,126,79,92,69,67	0,2537,3337,6267,8344,9109,10500,15572,20032,22605,23986
chr12	17549889	17551485	CAGE_novel_672_1-Odc1	lncRNA	+	17549889	17551485	2	188,878	0,718
chr12	17550023	17551485	CAGE_novel_672_2-Odc1	lncRNA	+	17550023	17551485	2	54,878	0,584
chr12	17550685	17551485	CAGE_novel_673_1-Odc1	lncRNA	+	17550685	17551485	1	800	0
chr12	40035824	40036442	CAGE_novel_679_1-Arl4a	lncRNA	-	40035824	40036442	1	618	0
chr12	58813896	58815347	CAGE_novel_692_1-Novel_gene_32	lncRNA	+	58813896	58815347	1	1451	0
chr12	72784502	72793972	CAGE_novel_700_1-Ppm1a	lncRNA	+	72784502	72793972	5	34,117,108,57,260	0,2170,6131,8276,9210
chr12	72793722	72794552	CAGE_novel_701_1-Ppm1a	lncRNA	+	72793722	72794552	1	830	0
chr12	103388751	103404566	CAGE_novel_726_1-Otub2	lncRNA	+	103388751	103404566	7	122,198,95,118,84,194,340	0,1943,11445,12198,14066,14483,15475
chr12	104771734	104780790	CAGE_novel_730_1-Clmn	lncRNA	-	104771734	104780790	6	229,92,125,60,196,68	0,1448,2039,2755,5211,8988
chr1	75308547	75313503	CAGE_novel_74_1-Dnpep	lncRNA	-	75308547	75313503	6	162,167,101,39,160,77	0,752,3245,3445,3858,4879
chr1	82724917	82751778	CAGE_novel_75_1-Mff	lncRNA	+	82724917	82751778	8	167,108,171,220,169,91,84,193	0,2311,3150,4299,6196,10499,25603,26668
chr1	82729387	82751778	CAGE_novel_77_1-Mff	lncRNA	+	82729387	82751778	6	49,169,88,59,84,193	0,1726,6032,17696,21133,22198
chr1	82729387	82752387	CAGE_novel_77_2-Mff	lncRNA	+	82729387	82752387	6	49,169,88,59,84,802	0,1726,6032,17696,21133,22198
chr13	54681568	54682413	CAGE_novel_786_2-Rnf44	lncRNA	-	54681568	54682413	4	243,99,121,86	0,366,545,759
chr13	54681568	54682857	CAGE_novel_787_1-Rnf44	lncRNA	-	54681568	54682857	6	243,99,121,87,121,68	0,366,545,759,1012,1221
chr13	118556167	118588629	CAGE_novel_833_2-1700003P14Rik	lncRNA	+	118556167	118588629	4	100,146,50,591	0,8826,31005,31871
chr13	119609307	119610457	CAGE_novel_837_2-Tmem267	lncRNA	+	119609307	119610457	1	1150	0
chr13	119609472	119610457	CAGE_novel_838_1-Tmem267	lncRNA	+	119609472	119610457	1	985	0
chr14	30598413	30602067	CAGE_novel_865_1-Prkcd	lncRNA	-	30598413	30602067	7	215,128,188,138,62,91,34	0,305,905,1197,2756,3347,3620
chr14	65975960	65981539	CAGE_novel_924_4-Clu	lncRNA	+	65975960	65981539	5	32,104,229,175,231	0,946,3691,4894,5348
chr14	65979739	65981539	CAGE_novel_925_1-Clu	lncRNA	+	65979739	65981539	3	141,175,231	0,1115,1569
chr14	69365896	69366682	CAGE_novel_930_1-Entpd4b	lncRNA	+	69365896	69366682	1	786	0
chr14	73581732	73595516	CAGE_novel_935_1-Sucla2	lncRNA	+	73581732	73595516	6	85,161,142,120,88,142	0,9025,9278,10900,11945,13642
chr15	38219515	38226733	CAGE_novel_988_2-Odf1	lncRNA	+	38219515	38226733	2	203,591	0,6627
chr13	59756724	59769516	MSTRG.10745.2_2-Isca1	lncRNA	-	59756724	59769516	4	279,106,54,391	0,2165,6017,12401
chr15	78670755	78676113	MSTRG.14730.3_1-Novel_gene_23778	lncRNA	+	78670755	78676113	4	173,128,98,166	0,451,3894,5192
chr15	83299741	83305340	MSTRG.14954.5_1-Arfgap3	lncRNA	-	83299741	83305340	3	961,122,100	0,3361,5499
chr15	98406766	98416271	MSTRG.15236.4-1700031M16Rik	lncRNA	+	98406766	98416271	7	140,25,52,181,175,113,187	0,2821,5207,6666,8447,8976,9318
chr15	101297422	101298678	MSTRG.15353.1_1-Novel_gene_7051	lncRNA	-	101297422	101298678	3	127,64,415	0,673,841
chr16	90826767	90829608	MSTRG.16767.1_1-Eva1c	lncRNA	+	90826767	90829608	3	208,160,405	0,1055,2436
chr17	27099660	27101166	MSTRG.17639.1_1-Novel_gene_18261	lncRNA	-	27099660	27101166	2	560,23	0,1483
chr17	27099658	27101304	MSTRG.17639.3_2-Novel_gene_18245	lncRNA	-	27099658	27101304	2	1035,161	0,1485
chr2	121806333	121807384	MSTRG.23458.1_1-Novel_gene_18688	lncRNA	+	121806333	121807384	2	166,619	0,432
chr2	173596110	173659671	MSTRG.24546.4_1-Ppp4r1l-ps	lncRNA	-	173596110	173659671	8	289,148,98,147,94,102,45,159	0,929,3479,12622,19372,49346,63212,63402
chr3	55516357	55533822	MSTRG.25278.3_2-Dclk1	lncRNA	+	55516357	55533822	3	329,114,253	0,515,17212
chr3	94433394	94443432	MSTRG.25805.1_1-Oaz3	lncRNA	-	94433394	94443432	6	246,86,176,170,250,162	0,1069,1576,2561,2993,9876
chr3	94433394	94443563	MSTRG.25805.1_2-Oaz3	lncRNA	-	94433394	94443563	6	246,86,176,170,250,293	0,1069,1576,2561,2993,9876
chr3	94433394	94443718	MSTRG.25805.1_3-Oaz3	lncRNA	-	94433394	94443718	6	246,86,176,170,250,448	0,1069,1576,2561,2993,9876
chr3	94433394	94443862	MSTRG.25805.4_1-Oaz3	lncRNA	-	94433394	94443862	6	246,86,176,170,250,141	0,1069,1576,2561,2993,10327
chr4	52814606	52828269	MSTRG.27416.1_1-4930552N02Rik	lncRNA	+	52814606	52828269	3	126,63,893	0,746,12770
chr5	31222954	31240669	MSTRG.29812.1_1-Novel_gene_11495	lncRNA	-	31222954	31240669	2	403,409	0,17306
chr5	74093360	74094335	MSTRG.30447.1_1-Dancr	lncRNA	+	74093360	74094335	2	59,448	0,527
chr7	19256944	19259533	MSTRG.34992.3-Vasp	lncRNA	-	19256944	19259533	7	119,231,58,91,46,34,118	0,579,917,1858,2029,2287,2471
chr7	130309552	130311710	MSTRG.36981.1_1-Novel_gene_12142	lncRNA	+	130309552	130311710	2	164,824	0,1334
chr8	87458438	87459422	MSTRG.38793.1_1-Novel_gene_9019	lncRNA	+	87458438	87459422	3	147,194,264	0,308,720
chr8	120155867	120161378	MSTRG.39366.2_1-6430548M08Rik	lncRNA	+	120155867	120161378	5	130,78,81,95,164	0,429,4091,4450,5347
chr8	125584646	125591105	MSTRG.39572.3_1-4930567H12Rik	lncRNA	+	125584646	125591105	3	35,342,247	0,186,6212
chr8	125584637	125625549	MSTRG.39572.5_1-4930567H12Rik	lncRNA	+	125584637	125625549	3	537,150,212	0,39618,40700
chr8	125584957	125625549	MSTRG.39572.5_2-4930567H12Rik	lncRNA	+	125584957	125625549	3	217,150,212	0,39298,40380
chr9	44478760	44482172	MSTRG.40328.5_1-Novel_gene_10422	lncRNA	+	44478760	44482172	2	646,628	0,2784
chr10	78352648	78353664	MSTRG.4078.2_1-Novel_gene_9077	lncRNA	+	78352648	78353664	2	279,501	0,515
chr9	107563291	107565041	MSTRG.41466.2_1-Tusc2	lncRNA	+	107563291	107565041	4	241,79,121,195	0,576,1284,1555
chr9	109816626	109826623	MSTRG.41574.2_1-Spink8	lncRNA	+	109816626	109826623	4	202,56,122,252	0,2587,3948,9745
chr10	81393832	81395390	MSTRG.4228.2_1-Smim24	lncRNA	+	81393832	81395390	3	63,58,615	0,260,943
chr10	121200500	121202633	MSTRG.4934.1_1-4930432O09Rik	lncRNA	-	121200500	121202633	2	624,158	0,1975
chr10	128548120	128549113	MSTRG.5068.4_1-Rpl41	lncRNA	-	128548120	128549113	2	309,456	0,537
chr11	6709278	6720033	MSTRG.5232.3_1-Gm11981	lncRNA	-	6709278	6720033	4	1649,65,52,182	0,8619,10429,10573
chr11	81587368	81594137	MSTRG.6665.1_2-Novel_gene_2999	lncRNA	+	81587368	81594137	4	122,124,82,901	0,4303,5149,5868
chr11	97490399	97500332	MSTRG.7131.1_1-4933428G20Rik	lncRNA	-	97490399	97500332	4	349,89,762,245	0,439,2253,9688
chr11	100320978	100322090	MSTRG.7244.1_1-Eif1	lncRNA	+	100320978	100322090	2	71,774	0,338
chr12	8478879	8481975	MSTRG.8091.2_1-Novel_gene_35143	lncRNA	-	8478879	8481975	4	941,161,50,94	0,1571,2872,3002
chr12	40223301	40229185	MSTRG.8434.1_1-Gm7008	lncRNA	+	40223301	40229185	3	252,208,159	0,1367,5725
chr2	164685106	164687706	NM_001012704-Wfdc13	lncRNA	+	164685106	164687706	2	200,874	0,1726
chr10	80054232	80056438	NM_001037741_3-Gpx4	lncRNA	+	80054232	80056438	7	68,95,145,152,25,60,253	0,281,467,735,1690,1807,1953
chr2	164214453	164221663	NM_001045554-Wfdc15b	lncRNA	-	164214453	164221663	4	141,158,166,77	0,660,931,7133
chr17	34981857	34985888	NM_001110101_1-Lsm2	lncRNA	+	34981857	34985888	5	228,68,31,60,472	0,762,3251,3391,3559
chr8	84872110	84887394	NM_001168244_1-Syce2	lncRNA	+	84872110	84887394	4	722,154,189,260	0,11320,13824,15024
chrX	155213143	155216344	NM_001291865_1-Sat1	lncRNA	-	155213143	155216344	7	524,41,102,110,84,52,242	0,753,889,1977,2457,2641,2959
chr7	30982175	30989360	NM_001377035_2-Fam187b	lncRNA	+	30982175	30989360	2	153,381	0,6804
chr7	30973803	30989718	NM_001377036_1-Fam187b	lncRNA	+	30973803	30989718	2	472,739	0,15176
chr13	100108080	100114117	NM_011353_1-Serf1	lncRNA	+	100108080	100114117	3	149,109,153	0,942,5884
chr17	47686749	47688040	NM_025365_1-Tomm6	lncRNA	-	47686749	47688040	3	259,101,142	0,438,1149
chr4	116066971	116075396	NM_025641_2-Uqcrh	lncRNA	-	116066971	116075396	4	201,162,21,481	0,2891,3765,7944
chr10	80402999	80406856	NM_025650_1-Uqcr11	lncRNA	-	80402999	80406856	3	156,151,161	0,1136,3696
chr5	129908709	129911279	NM_026916_2-Nupr1l	lncRNA	+	129908709	129911279	3	212,49,195	0,2188,2375
chr3	88368615	88369831	NM_031368-Bglap3	lncRNA	-	88368615	88369831	4	273,58,33,359	0,479,680,857
chr2	164214453	164221663	NM_138685-Wfdc15b	lncRNA	-	164214453	164221663	4	141,158,198,77	0,660,931,7133
chr7	126695366	126696693	NM_175103_1-Bola2	lncRNA	+	126695366	126696693	3	733,98,139	0,816,1188
chr9	102626313	102634236	NM_181394_1-Anapc13	lncRNA	+	102626313	102634236	3	33,126,223	0,3449,7700
chr15	99725635	99728117	NM_183256_2-Cox14	lncRNA	+	99725635	99728117	2	213,473	0,2009
chrM	5327	6858	NP_904330_1-mt-Co1	lncRNA	+	5327	6858	1	1531	0
chrM	7012	7695	NP_904331_1-mt-Co2	lncRNA	+	7012	7695	1	683	0
chrM	10003	11540	NP_904337_1-mt-Nd4	lncRNA	+	10003	11540	1	1537	0
chrM	10328	11540	NP_904337_3-mt-Nd4	lncRNA	+	10328	11540	1	1212	0
chrM	11741	13583	NP_904338_1-mt-Nd5	lncRNA	+	11741	13583	1	1842	0
chr10	77893534	77896111	NR_015547_4-1700009J07Rik	lncRNA	+	77893534	77896111	2	529,270	0,2307
chr10	77893638	77896111	NR_015547_5-1700009J07Rik	lncRNA	+	77893638	77896111	2	425,270	0,2203
chr11	117076793	117078953	NR_027059_1-Snhg20	lncRNA	+	117076793	117078953	2	409,178	0,1982
chr3	115887148	115888048	NR_027895_1-A930005H10Rik	lncRNA	-	115887148	115888048	1	900	0
chr14	25697400	25701265	NR_028021_2-Ppifos	lncRNA	-	25697400	25701265	3	422,72,221	0,848,3644
chr8	84872210	84887394	NR_031759_2-Syce2	lncRNA	+	84872210	84887394	4	43,113,189,260	0,509,13724,14924
chr10	116950541	116963278	NR_038026_1-4933412E12Rik	lncRNA	+	116950541	116963278	3	151,130,1249	0,4986,11488
chr11	88718484	88728890	NR_038058_1-C030037D09Rik	lncRNA	+	88718484	88728890	4	533,167,100,732	0,1921,9056,9674
chr12	69843685	69853672	NR_038172_1-4931403G20Rik	lncRNA	+	69843685	69853672	4	58,100,133,1562	0,1679,3954,8425
chr10	57478383	57486414	NR_045353_1-4930467K11Rik	lncRNA	-	57478383	57486414	4	285,230,36,232	0,5754,6655,7799
chr5	65537211	65595139	NR_144566_1-Ube2k	lncRNA	+	65537211	65595139	6	335,59,83,100,129,265	0,34320,44174,54664,57208,57663
chr11	4701967	4704344	NR_156411-Uqcr10	lncRNA	-	4701967	4704344	3	253,86,188	0,1936,2189
chr11	95823954	95824411	NR_164195-Gm38958	lncRNA	-	95823954	95824411	1	457	0
chr15	73092864	73094073	CAGE_novel_1005_1-Chrac1	lncRNA	+	73092864	73094073	2	95,549	0,660
chr15	76170977	76171601	CAGE_novel_1018_1-Plec	lncRNA	-	76170977	76171601	1	624	0
chr15	76249218	76249903	CAGE_novel_1023_1-Grina	lncRNA	+	76249218	76249903	1	685	0
chr15	76284073	76292572	CAGE_novel_1027_2-Spatc1	lncRNA	+	76284073	76292572	4	131,110,139,408	0,622,842,8091
chr15	76904414	76906311	CAGE_novel_1036_4-Rpl8	lncRNA	+	76904414	76906311	5	36,141,218,115,190	0,125,404,1442,1707
chr15	77915044	77915744	CAGE_novel_1037_1-Txn2	lncRNA	-	77915044	77915744	1	700	0
chr15	78928374	78930193	CAGE_novel_1042_1-Lgals1	lncRNA	+	78928374	78930193	3	293,171,195	0,1259,1624
chr15	89184816	89187424	CAGE_novel_1076_1-Dennd6b	lncRNA	-	89184816	89187424	9	293,74,102,109,53,89,64,95,92	0,376,546,722,1178,1356,1547,2332,2516
chr15	98398444	98415380	CAGE_novel_1088_1-1700031M16Rik	lncRNA	+	98398444	98415380	9	43,86,27,38,32,24,51,180,166	0,557,3325,3788,8430,11144,13530,14989,16770
chr15	98398444	98416260	CAGE_novel_1089_1-1700031M16Rik	lncRNA	+	98398444	98416260	10	43,86,27,38,32,24,51,177,174,172	0,557,3325,3788,8430,11144,13530,14992,16770,17644
chr15	98398444	98416264	CAGE_novel_1092_2-1700031M16Rik	lncRNA	+	98398444	98416264	12	43,86,27,38,32,24,51,32,180,174,112,179	0,557,3325,3788,8430,11144,13530,14233,14989,16770,17299,17641
chr15	98903940	98906332	CAGE_novel_1095_1-Lmbr1l	lncRNA	-	98903940	98906332	4	568,161,66,88	0,725,1976,2304
chr15	102522046	102523673	CAGE_novel_1108_1-Tarbp2	lncRNA	+	102522046	102523673	4	52,127,201,488	0,378,803,1139
chr15	103402463	103430402	CAGE_novel_1111_1-Gtsf1	lncRNA	-	103402463	103430402	10	95,33,94,63,83,126,100,44,80,46	0,2346,7161,17495,18010,18727,22968,25877,27714,27893
chr16	3872376	3903679	CAGE_novel_1114_2-Naa60	lncRNA	+	3872376	3903679	7	205,115,129,96,234,342,213	0,21993,24875,27496,28267,29407,31090
chr16	3872376	3903679	CAGE_novel_1115_1-Naa60	lncRNA	+	3872376	3903679	6	205,129,96,234,342,213	0,24875,27496,28267,29407,31090
chr1	16101306	16103306	CAGE_novel_11_1-Rpl7	lncRNA	-	16101306	16103306	5	53,209,109,137,138	0,421,1184,1386,1862
chr16	5008732	5009549	CAGE_novel_1125_1-Rogdi	lncRNA	-	5008732	5009549	2	520,71	0,746
chr16	5227117	5227827	CAGE_novel_1127_1-Novel_gene_58	lncRNA	-	5227117	5227827	1	710	0
chr16	8704953	8721673	CAGE_novel_1132_1-Usp7	lncRNA	-	8704953	8721673	10	65,80,54,130,108,88,138,198,104,58	0,151,1133,1646,2685,3906,5086,7041,11562,16662
chr16	17113369	17121456	CAGE_novel_1148_2-2610318N02Rik	lncRNA	-	17113369	17121456	6	257,104,70,220,123,160	0,4111,4425,4923,7587,7927
chr16	17113401	17121456	CAGE_novel_1148_3-2610318N02Rik	lncRNA	-	17113401	17121456	6	225,104,70,220,123,160	0,4079,4393,4891,7555,7895
chr16	17113401	17120994	CAGE_novel_1149_1-2610318N02Rik	lncRNA	-	17113401	17120994	5	225,104,70,220,38	0,4079,4393,4891,7555
chr16	30510679	30511378	CAGE_novel_1171_1-Novel_gene_59	lncRNA	+	30510679	30511378	1	699	0
chr17	12922129	12924555	CAGE_novel_1228_1-Tcp1	lncRNA	+	12922129	12924555	5	149,123,192,163,295	0,480,1089,1401,2131
chr17	12922241	12924555	CAGE_novel_1228_2-Tcp1	lncRNA	+	12922241	12924555	5	37,123,192,163,295	0,368,977,1289,2019
chr17	25098765	25099484	CAGE_novel_1248_1-Ift140	lncRNA	+	25098765	25099484	1	719	0
chr17	26120586	26122345	CAGE_novel_1255_1-Tmem8	lncRNA	+	26120586	26122345	3	99,116,407	0,954,1352
chr17	27099660	27101438	CAGE_novel_1258_1-Novel_gene_27780	lncRNA	-	27099660	27101438	3	1033,76,29	0,1484,1749
chr17	27099660	27101438	CAGE_novel_1263_1-Novel_gene_27780	lncRNA	-	27099660	27101438	2	353,294	0,1484
chr17	28066754	28080608	CAGE_novel_1271_1-Tcp11	lncRNA	-	28066754	28080608	10	414,163,181,214,136,220,120,90,146,33	0,1036,2429,2704,3669,4857,7898,11232,13405,13821
chr17	28066754	28074658	CAGE_novel_1272_1-Tcp11	lncRNA	-	28066754	28074658	7	414,163,181,214,136,220,6	0,1036,2429,2704,3669,4857,7898
chr17	28066754	28071668	CAGE_novel_1273_2-Tcp11	lncRNA	-	28066754	28071668	6	414,163,181,214,136,57	0,1036,2429,2704,3669,4857
chr17	28066754	28071780	CAGE_novel_1273_4-Tcp11	lncRNA	-	28066754	28071780	6	414,163,181,214,136,169	0,1036,2429,2704,3669,4857
chr17	28066754	28069326	CAGE_novel_1275_2-Tcp11	lncRNA	-	28066754	28069326	3	414,163,143	0,1036,2429
chr17	28066754	28079738	CAGE_novel_1276_1-Tcp11	lncRNA	-	28066754	28079738	10	414,163,181,214,136,220,120,72,81,147	0,1036,2429,2704,3669,4857,7898,11232,11755,12837
chr17	28066754	28080076	CAGE_novel_1277_2-Tcp11	lncRNA	-	28066754	28080076	9	414,163,181,214,136,220,120,72,154	0,1036,2429,2704,3669,4857,7898,11232,13168
chr17	28066754	28070435	CAGE_novel_1279_2-Tcp11	lncRNA	-	28066754	28070435	5	414,163,181,214,12	0,1036,2429,2704,3669
chr17	28066754	28080608	CAGE_novel_1282_1-Tcp11	lncRNA	-	28066754	28080608	10	216,163,181,214,136,220,120,72,146,88	0,1036,2429,2704,3669,4857,7898,11232,13405,13766
chr17	28066754	28069660	CAGE_novel_1287_2-Tcp11	lncRNA	-	28066754	28069660	4	414,163,181,202	0,1036,2429,2704
chr17	28066754	28080608	CAGE_novel_1289_1-Tcp11	lncRNA	-	28066754	28080608	10	414,163,181,131,136,220,120,72,146,33	0,1036,2429,2704,3669,4857,7898,11232,13405,13821
chr17	28066754	28079738	CAGE_novel_1290_1-Tcp11	lncRNA	-	28066754	28079738	9	414,163,181,214,136,220,120,90,147	0,1036,2429,2704,3669,4857,7898,11232,12837
chr17	28066754	28080608	CAGE_novel_1292_1-Tcp11	lncRNA	-	28066754	28080608	11	414,163,181,214,136,220,105,120,72,146,33	0,1036,2429,2704,3669,4857,6290,7898,11232,13405,13821
chr17	28066754	28079738	CAGE_novel_1295_1-Tcp11	lncRNA	-	28066754	28079738	9	414,163,181,131,136,220,120,72,147	0,1036,2429,2704,3669,4857,7898,11232,12837
chr17	28328582	28331030	CAGE_novel_1297_1-Rpl10a	lncRNA	+	28328582	28331030	5	36,74,555,172,200	0,229,385,1943,2248
chr17	35909739	35910518	CAGE_novel_1347_1-Novel_gene_68	lncRNA	+	35909739	35910518	2	354,315	0,464
chr17	35983440	35988865	CAGE_novel_1351_1-Gnl1	lncRNA	+	35983440	35988865	5	149,178,162,140,344	0,4025,4285,4673,5081
chr17	39846355	39846875	CAGE_novel_1353_2-Rn45s	lncRNA	+	39846355	39846875	1	520	0
chr17	39846355	39847165	CAGE_novel_1354_1-Rn45s	lncRNA	+	39846355	39847165	1	810	0
chr17	39846355	39847216	CAGE_novel_1354_2-Rn45s	lncRNA	+	39846355	39847216	1	861	0
chr17	39846355	39847528	CAGE_novel_1355_1-Rn45s	lncRNA	+	39846355	39847528	1	1173	0
chr17	40764740	40791905	CAGE_novel_1362_1-Crisp2	lncRNA	-	40764740	40791905	8	597,88,97,142,87,116,77,28	0,2546,18498,19026,20252,21399,25847,27137
chr17	40764740	40767361	CAGE_novel_1364_1-Crisp2	lncRNA	-	40764740	40767361	2	597,75	0,2546
chr17	40764740	40786224	CAGE_novel_1365_2-Crisp2	lncRNA	-	40764740	40786224	6	597,88,97,142,87,85	0,2546,18498,19026,20252,21399
chr17	40764740	40785055	CAGE_novel_1366_2-Crisp2	lncRNA	-	40764740	40785055	5	597,88,97,142,63	0,2546,18498,19026,20252
chr17	40764740	40793288	CAGE_novel_1367_2-Crisp2	lncRNA	-	40764740	40793288	9	597,88,97,142,87,116,77,49,50	0,2546,18498,19026,20252,21399,25847,27119,28498
chr17	40764740	40794076	CAGE_novel_1368_1-Crisp2	lncRNA	-	40764740	40794076	9	597,97,142,87,116,77,49,82,48	0,18498,19026,20252,21399,25847,27119,28498,29288
chr17	40764740	40794076	CAGE_novel_1369_1-Crisp2	lncRNA	-	40764740	40794076	10	597,88,97,142,87,116,53,49,82,48	0,2546,18498,19026,20252,21399,25847,27119,28498,29288
chr17	40764740	40783775	CAGE_novel_1370_1-Crisp2	lncRNA	-	40764740	40783775	4	597,88,97,9	0,2546,18498,19026
chr17	45570425	45573265	CAGE_novel_1371_2-Hsp90ab1	lncRNA	-	45570425	45573265	6	141,133,159,206,146,98	0,241,593,988,1340,2742
chr1	180851150	180861190	CAGE_novel_137_1-Sde2	lncRNA	+	180851150	180861190	5	142,117,111,169,92	0,4653,6973,8751,9948
chr17	46674555	46675161	CAGE_novel_1374_1-Klhdc3	lncRNA	-	46674555	46675161	1	606	0
chr17	46682021	46683238	CAGE_novel_1379_1-Mea1	lncRNA	+	46682021	46683238	2	90,519	0,698
chr17	55891578	55892330	CAGE_novel_1389_1-Novel_gene_71	lncRNA	-	55891578	55892330	1	752	0
chr17	72837558	72849505	CAGE_novel_1416_1-Ypel5	lncRNA	+	72837558	72849505	4	261,164,336,270	0,8721,11022,11677
chr17	84994431	85023990	CAGE_novel_1424_1-Ppm1b	lncRNA	+	84994431	85023990	6	108,117,111,57,47,294	0,8835,10481,11078,28601,29265
chr17	87282610	87283809	CAGE_novel_1425_1-Ttc7	lncRNA	+	87282610	87283809	1	1199	0
chr18	21001938	21026270	CAGE_novel_1446_2-Rnf138	lncRNA	+	21001938	21026270	6	231,165,115,56,111,184	0,6787,8739,15881,18950,24148
chr18	21008797	21026270	CAGE_novel_1448_1-Rnf138	lncRNA	+	21008797	21026270	6	93,115,56,111,107,184	0,1880,9022,12091,15612,17289
chr18	25138616	25151280	CAGE_novel_1454_1-Tpgs2	lncRNA	-	25138616	25151280	5	523,160,116,128,80	0,1830,2905,10498,12584
chr18	34758849	34770877	CAGE_novel_1459_1-Fam53c	lncRNA	+	34758849	34770877	4	295,229,784,279	0,3646,9319,11749
chr18	35598524	35599105	CAGE_novel_1462_2-Novel_gene_1460	lncRNA	-	35598524	35599105	1	581	0
chr18	42645655	42938243	CAGE_novel_1464_2-Ppp2r2b	lncRNA	-	42645655	42938243	11	352,91,169,164,177,112,165,97,106,30,179	0,3019,17455,42647,55815,86132,92246,95441,281888,285446,292409
chr10	4358551	4359467	CAGE_novel_147_1-Akap12	lncRNA	+	4358551	4359467	1	916	0
chr10	4358659	4359467	CAGE_novel_148_1-Akap12	lncRNA	+	4358659	4359467	1	808	0
chr18	70473214	70500806	CAGE_novel_1488_3-Stard6	lncRNA	+	70473214	70500806	8	140,80,93,49,126,117,93,403	0,1071,2886,3168,10198,22900,25334,27189
chr19	4097703	4099013	CAGE_novel_1498_1-Cdk2ap2	lncRNA	+	4097703	4099013	4	30,100,132,515	0,114,302,795
chr19	5070837	5072113	CAGE_novel_1505_1-Novel_gene_13559	lncRNA	-	5070837	5072113	2	274,386	0,890
chr19	5728082	5728860	CAGE_novel_1511_1-Fam89b	lncRNA	-	5728082	5728860	1	778	0
chr19	5801792	5802670	CAGE_novel_1513_2-Malat1	lncRNA	-	5801792	5802670	1	878	0
chr19	5801920	5802670	CAGE_novel_1514_3-Malat1	lncRNA	-	5801920	5802670	1	750	0
chr19	5801952	5802670	CAGE_novel_1514_4-Malat1	lncRNA	-	5801952	5802670	1	718	0
chr19	6095836	6098226	CAGE_novel_1520_1-Gm550	lncRNA	+	6095836	6098226	3	206,66,372	0,1818,2018
chr19	7198849	7200041	CAGE_novel_1527_2-Otub1	lncRNA	-	7198849	7200041	4	390,194,84,98	0,523,814,1094
chr10	7637916	7663263	CAGE_novel_153_1-Pcmt1	lncRNA	-	7637916	7663263	7	309,85,120,104,31,104,188	0,2129,2779,6409,9674,11135,25159
chr19	7613331	7639238	CAGE_novel_1533_1-Plaat5	lncRNA	+	7613331	7639238	5	92,108,108,259,209	0,1204,5942,23976,25698
chr19	8888902	8890739	CAGE_novel_1540_1-Lbhd1	lncRNA	+	8888902	8890739	5	62,124,94,97,328	0,222,731,1101,1509
chr19	8969169	8978180	CAGE_novel_1541_1-Eef1g	lncRNA	+	8969169	8978180	8	56,142,143,129,204,172,124,236	0,195,675,3338,3735,8149,8416,8775
chr19	8972589	8978180	CAGE_novel_1542_1-Eef1g	lncRNA	+	8972589	8978180	5	47,204,172,124,236	0,315,4729,4996,5355
chr19	9112936	9118603	CAGE_novel_1544_2-Asrgl1	lncRNA	-	9112936	9118603	4	272,110,118,74	0,1248,3566,5593
chr19	10030408	10035458	CAGE_novel_1548_1-Rab3il1	lncRNA	+	10030408	10035458	4	73,99,66,1001	0,1945,3336,4049
chr19	11169420	11196722	CAGE_novel_1558_1-Ms4a13	lncRNA	-	11169420	11196722	7	576,95,119,56,140,115,253	0,3111,14385,15683,22048,23508,27049
chr19	41264149	41265028	CAGE_novel_1580_1-Novel_gene_8997	lncRNA	+	41264149	41265028	1	879	0
chr10	20952616	20960022	CAGE_novel_158_1-Ahi1	lncRNA	+	20952616	20960022	2	136,410	0,6996
chr19	42033791	42034642	CAGE_novel_1582_1-Ubtd1	lncRNA	+	42033791	42034642	1	851	0
chr19	42033868	42034641	CAGE_novel_1583_1-Ubtd1	lncRNA	+	42033868	42034641	1	773	0
chr19	53600411	53623077	CAGE_novel_1595_1-Smc3	lncRNA	+	53600411	53623077	11	143,75,38,67,71,79,78,117,175,80,25	0,1072,13404,14695,17658,18056,18360,20178,21320,22193,22641
chr2	25271044	25272082	CAGE_novel_1625_1-Ssna1	lncRNA	-	25271044	25272082	2	537,153	0,885
chr2	25466714	25469748	CAGE_novel_1627_2-Ptgds	lncRNA	-	25466714	25469748	7	117,25,101,116,80,137,188	0,606,1104,1358,2119,2276,2846
chr2	25504181	25505468	CAGE_novel_1636_1-Fbxw5	lncRNA	+	25504181	25505468	3	146,212,758	0,236,529
chr2	25504548	25505468	CAGE_novel_1637_1-Fbxw5	lncRNA	+	25504548	25505468	2	81,758	0,162
chr2	25504755	25505468	CAGE_novel_1638_1-Fbxw5	lncRNA	+	25504755	25505468	1	713	0
chr2	29914447	29922535	CAGE_novel_1660_1-Odf2	lncRNA	+	29914447	29922535	7	63,185,109,135,110,104,322	0,287,761,3163,6328,6557,7766
chr2	29914736	29922535	CAGE_novel_1661_1-Odf2	lncRNA	+	29914736	29922535	6	183,109,135,110,104,322	0,472,2874,6039,6268,7477
chr2	29915233	29922535	CAGE_novel_1662_1-Odf2	lncRNA	+	29915233	29922535	5	84,135,110,104,322	0,2377,5542,5771,6980
chr2	29917629	29922535	CAGE_novel_1663_1-Odf2	lncRNA	+	29917629	29922535	4	116,110,104,322	0,3146,3375,4584
chr2	30401940	30402700	CAGE_novel_1669_1-Crat	lncRNA	-	30401940	30402700	1	760	0
chr2	30795566	30796663	CAGE_novel_1672_2-1700001O22Rik	lncRNA	-	30795566	30796663	3	239,174,262	0,543,835
chr10	39118821	39133899	CAGE_novel_168_1-Fam229b	lncRNA	-	39118821	39133899	6	213,138,99,158,131,76	0,1437,2666,3356,13426,15002
chr2	32570884	32573568	CAGE_novel_1685_1-Dpm2	lncRNA	+	32570884	32573568	3	411,102,609	0,1413,2075
chr2	34779209	34785693	CAGE_novel_1689_1-Rabepk	lncRNA	-	34779209	34785693	4	320,149,149,122	0,1388,5337,6362
chr2	52425030	52434885	CAGE_novel_1693_1-Novel_gene_11338	lncRNA	+	52425030	52434885	3	125,222,398	0,5694,9457
chr10	40348511	40350085	CAGE_novel_171_1-Novel_gene_4055	lncRNA	-	40348511	40350085	1	1574	0
chr2	83644536	83660171	CAGE_novel_1713_1-Zc3h15	lncRNA	+	83644536	83660171	6	191,101,111,152,91,113	0,8822,12480,13473,13994,15522
chr2	90910998	90917572	CAGE_novel_1715_1-Ptpmt1	lncRNA	-	90910998	90917572	3	321,196,136	0,2986,6438
chr2	101562126	101628422	CAGE_novel_1720_1-B230118H07Rik	lncRNA	-	101562126	101628422	7	228,139,66,71,157,151,203	0,13886,21395,23118,24186,48398,66093
chr2	122263244	122265337	CAGE_novel_1758_1-Sord	lncRNA	+	122263244	122265337	2	65,1296	0,797
chr2	122264056	122265337	CAGE_novel_1759_1-Sord	lncRNA	+	122264056	122265337	1	1281	0
chr2	122264626	122265337	CAGE_novel_1761_1-Sord	lncRNA	+	122264626	122265337	1	711	0
chr2	122264626	122265236	CAGE_novel_1762_1-Sord	lncRNA	+	122264626	122265236	1	610	0
chr10	41519984	41529324	CAGE_novel_176_3-Cd164	lncRNA	+	41519984	41529324	6	52,89,71,38,56,652	0,1934,3189,4123,6843,8688
chr2	152307992	152312063	CAGE_novel_1793_1-Tbc1d20	lncRNA	+	152307992	152312063	5	183,101,141,187,353	0,338,2394,3325,3718
chr2	152308335	152312063	CAGE_novel_1795_1-Tbc1d20	lncRNA	+	152308335	152312063	4	96,141,187,353	0,2051,2982,3375
chr2	154611800	154613434	CAGE_novel_1806_1-Novel_gene_89	lncRNA	-	154611800	154613434	1	1634	0
chr2	154884378	154892841	CAGE_novel_1807_1-Eif2s2	lncRNA	-	154884378	154892841	4	68,103,177,151	0,3326,3805,8312
chr2	155276949	155278071	CAGE_novel_1808_3-Map1lc3a	lncRNA	+	155276949	155278071	3	64,106,596	0,149,526
chr2	155277112	155278071	CAGE_novel_1809_1-Map1lc3a	lncRNA	+	155277112	155278071	2	92,596	0,363
chr2	173596106	173659535	CAGE_novel_1849_1-Ppp4r1l-ps	lncRNA	-	173596106	173659535	6	293,147,146,93,44,22	0,934,12627,19377,63217,63407
chr2	173596107	173625927	CAGE_novel_1851_1-Ppp4r1l-ps	lncRNA	-	173596107	173625927	5	292,147,146,93,105	0,933,12626,19376,29715
chr2	180621962	180638556	CAGE_novel_1854_1-Tcfl5	lncRNA	-	180621962	180638556	3	752,141,152	0,13292,16442
chr2	180621962	180622709	CAGE_novel_1855_1-Tcfl5	lncRNA	-	180621962	180622709	1	747	0
chr2	181683570	181688050	CAGE_novel_1861_1-Tcea2	lncRNA	+	181683570	181688050	8	83,90,130,54,150,146,71,173	0,873,2222,2620,3032,3258,4044,4307
chr3	14887840	14900118	CAGE_novel_1875_1-Car2	lncRNA	+	14887840	14900118	6	191,118,92,62,155,147	0,7182,7695,8860,10074,12131
chr3	35895558	35920999	CAGE_novel_1888_1-Dcun1d1	lncRNA	-	35895558	35920999	6	141,96,82,130,168,28	0,1906,2235,20662,23443,25413
chr3	35895233	35921101	CAGE_novel_1888_2-Dcun1d1	lncRNA	-	35895233	35921101	6	466,96,82,130,168,130	0,2231,2560,20987,23768,25738
chr10	62362321	62363606	CAGE_novel_190-Novel_gene_32743	lncRNA	+	62362321	62363606	2	702,305	0,980
chr3	86137947	86141345	CAGE_novel_1920_1-Rps3a1	lncRNA	-	86137947	86141345	4	163,109,208,106	0,536,1093,3292
chr3	88069825	88072049	CAGE_novel_1923_1-Ttc24	lncRNA	-	88069825	88072049	6	283,90,97,85,82,88	0,496,1206,1436,1609,2136
chr3	92134999	92135628	CAGE_novel_1930_1-Lelp1	lncRNA	-	92134999	92135628	1	629	0
chr3	94433394	94436095	CAGE_novel_1939_2-Oaz3	lncRNA	-	94433394	94436095	4	246,85,175,139	0,1070,1577,2562
chr3	94433394	94436585	CAGE_novel_1940_1-Oaz3	lncRNA	-	94433394	94436585	5	246,85,175,112,197	0,1070,1577,2619,2994
chr3	94433394	94436585	CAGE_novel_1941_1-Oaz3	lncRNA	-	94433394	94436585	4	246,175,169,197	0,1577,2562,2994
chr3	96170879	96172449	CAGE_novel_1947_1-Novel_gene_1653	lncRNA	-	96170879	96172449	1	1570	0
chr3	107553699	107554489	CAGE_novel_1965_1-Ubl4b	lncRNA	-	107553699	107554489	1	790	0
chr3	107926337	107931591	CAGE_novel_1978_1-Gstm7	lncRNA	-	107926337	107931591	8	643,110,95,100,81,64,75,39	0,2533,2726,3937,4136,4491,4978,5215
chr3	107981705	107986421	CAGE_novel_1980_1-Gstm2	lncRNA	-	107981705	107986421	7	433,110,95,100,81,491,63	0,2231,2424,3344,3542,3913,4653
chr3	138526424	138527090	CAGE_novel_2006_1-Novel_gene_7909	lncRNA	+	138526424	138527090	1	666	0
chr10	77893419	77896111	CAGE_novel_201_1-1700009J07Rik	lncRNA	+	77893419	77896111	2	638,300	0,2392
chr4	4527774	4528457	CAGE_novel_2025_1-Gm11780	lncRNA	-	4527774	4528457	1	683	0
chr4	12153749	12171838	CAGE_novel_2029_1-Fam92a	lncRNA	-	12153749	12171838	9	229,119,113,104,5,101,68,234,140	0,1900,3902,10339,12017,14474,15216,17235,17949
chr4	39451233	39451774	CAGE_novel_2041_2-1700009N14Rik	lncRNA	+	39451233	39451774	1	541	0
chr4	42734530	42735512	CAGE_novel_2064_1-Fam205a3_3	lncRNA	-	42734530	42735512	3	160,59,435	0,275,547
chr4	44129426	44152534	CAGE_novel_2070_1-Rnf38	lncRNA	-	44129426	44152534	10	230,99,121,84,106,161,170,167,213,174	0,2118,4214,5464,8129,9244,12869,14022,19599,22934
chr4	45341721	45342345	CAGE_novel_2074_1-Novel_gene_37636	lncRNA	-	45341721	45342345	1	624	0
chr4	47996423	47998263	CAGE_novel_2075_1-Novel_gene_16120	lncRNA	+	47996423	47998263	2	124,562	0,1278
chr4	55390482	55391204	CAGE_novel_2078_1-Rad23b	lncRNA	+	55390482	55391204	1	722	0
chr4	70625195	70665129	CAGE_novel_2083_1-Novel_gene_3160	lncRNA	+	70625195	70665129	6	306,102,178,71,134,158	0,31799,32670,38921,39218,39776
chr4	126083678	126088648	CAGE_novel_2136_1-Oscp1	lncRNA	+	126083678	126088648	5	46,69,145,63,326	0,715,2865,4028,4644
chr4	129491239	129491954	CAGE_novel_2148_1-Fam229a	lncRNA	+	129491239	129491954	2	322,262	0,453
chr4	132900774	132910722	CAGE_novel_2162_1-Fam76a	lncRNA	-	132900774	132910722	4	534,101,135,30	0,1229,3124,9918
chr4	133672634	133673376	CAGE_novel_2167_1-Novel_gene_4649	lncRNA	+	133672634	133673376	1	742	0
chr4	134112519	134126772	CAGE_novel_2173_1-Ubxn11	lncRNA	+	134112519	134126772	11	90,54,76,126,211,77,120,103,73,140,186	0,396,838,3512,10873,11323,12315,12547,13688,13847,14067
chr4	134159794	134164621	CAGE_novel_2174_1-Novel_gene_10196	lncRNA	+	134159794	134164621	2	204,1143	0,3684
chr10	80054048	80056437	CAGE_novel_218_1-Gpx4	lncRNA	+	80054048	80056437	7	122,94,144,151,24,59,251	0,466,652,920,1875,1992,2138
chr4	138298232	138301965	CAGE_novel_2185_1-Kif17	lncRNA	+	138298232	138301965	2	94,716	0,3017
chr4	138718537	138719447	CAGE_novel_2187_1-Ubxn10	lncRNA	-	138718537	138719447	1	910	0
chr4	139257356	139291265	CAGE_novel_2189_1-Capzb	lncRNA	+	139257356	139291265	7	26,113,141,116,65,76,262	0,4628,22640,23112,29673,30400,33647
chr4	139280063	139291265	CAGE_novel_2190_1-Capzb	lncRNA	+	139280063	139291265	5	74,116,65,76,262	0,405,6966,7693,10940
chr10	80054048	80056437	CAGE_novel_219_1-Gpx4	lncRNA	+	80054048	80056437	6	560,144,151,24,59,251	0,652,920,1875,1992,2138
chr10	80054048	80056437	CAGE_novel_221_1-Gpx4	lncRNA	+	80054048	80056437	7	264,91,144,151,24,59,251	0,469,652,920,1875,1992,2138
chr4	150245292	150248871	CAGE_novel_2218_1-Eno1	lncRNA	+	150245292	150248871	6	45,197,201,108,58,385	0,1278,2159,2539,2769,3194
chr1	24613190	24613895	CAGE_novel_22_1-Novel_gene_11561	lncRNA	-	24613190	24613895	1	705	0
chr1	24613190	24614030	CAGE_novel_22_2-Novel_gene_11561	lncRNA	-	24613190	24614030	1	840	0
chr10	80054724	80056437	CAGE_novel_224_1-Gpx4	lncRNA	+	80054724	80056437	5	120,151,24,59,251	0,244,1199,1316,1462
chr5	23526788	23684616	CAGE_novel_2267_1-Srpk2	lncRNA	-	23526788	23684616	8	27,165,106,87,87,108,151,237	0,1109,13587,18735,20192,21667,38326,157591
chr5	34336976	34351481	CAGE_novel_2284_1-Rnf4	lncRNA	+	34336976	34351481	7	121,157,126,83,161,48,250	0,5546,9799,11688,12934,13814,14255
chr5	38220525	38230673	CAGE_novel_2289_1-Lyar	lncRNA	+	38220525	38230673	6	110,170,114,107,83,112	0,4102,5364,7330,7525,10036
chr5	39462570	39603530	CAGE_novel_2295_1-4930513D17Rik	lncRNA	-	39462570	39603530	5	303,131,176,106,46	0,14421,47083,76308,140914
chr5	73651382	73679462	CAGE_novel_2310_1-Spata18	lncRNA	+	73651382	73679462	13	290,105,115,95,95,206,294,161,175,123,83,45,114	0,6113,6361,7846,15470,17140,18057,19730,20956,23834,25557,27610,27966
chr5	73657494	73679462	CAGE_novel_2313_1-Spata18	lncRNA	+	73657494	73679462	12	106,115,106,95,206,294,161,175,123,83,45,114	0,249,1734,9358,11028,11945,13618,14844,17722,19445,21498,21854
chr5	73666873	73679462	CAGE_novel_2316_1-Spata18	lncRNA	+	73666873	73679462	9	74,206,294,161,175,123,119,45,114	0,1649,2566,4239,5465,8343,10066,12119,12475
chr5	73666873	73679462	CAGE_novel_2317_1-Spata18	lncRNA	+	73666873	73679462	9	74,206,294,161,175,123,83,45,114	0,1649,2566,4239,5465,8343,10066,12119,12475
chr5	73669719	73679462	CAGE_novel_2321_1-Spata18	lncRNA	+	73669719	73679462	7	14,161,175,123,83,45,114	0,1393,2619,5497,7220,9273,9629
chr5	103648590	103655002	CAGE_novel_2350_1-1700016H13Rik	lncRNA	-	103648590	103655002	3	364,154,80	0,832,6332
chr5	103648590	103655727	CAGE_novel_2351_2-1700016H13Rik	lncRNA	-	103648590	103655727	4	364,154,134,251	0,832,6332,6886
chr5	105481734	105486477	CAGE_novel_2353_19-Lrrc8b	lncRNA	+	105481734	105486477	2	194,674	0,4069
chr5	105485802	105486477	CAGE_novel_2354_1-Lrrc8b	lncRNA	+	105485802	105486477	1	675	0
chr5	115560898	115563510	CAGE_novel_2374_3-Rplp0	lncRNA	+	115560898	115563510	5	106,146,185,140,227	0,201,435,1528,2385
chr5	115561125	115563510	CAGE_novel_2375_2-Rplp0	lncRNA	+	115561125	115563510	4	120,185,140,227	0,208,1301,2158
chr5	117282651	117287567	CAGE_novel_2376_1-Pebp1	lncRNA	-	117282651	117287567	4	800,119,113,163	0,3051,3480,4753
chr5	117282655	117286190	CAGE_novel_2377_1-Pebp1	lncRNA	-	117282655	117286190	3	810,100,55	0,3066,3480
chr5	117282655	117283302	CAGE_novel_2378_1-Pebp1	lncRNA	-	117282655	117283302	1	647	0
chr5	117282655	117283444	CAGE_novel_2378_2-Pebp1	lncRNA	-	117282655	117283444	1	789	0
chr5	117282655	117287567	CAGE_novel_2385_2-Pebp1	lncRNA	-	117282655	117287567	4	810,76,109,158	0,3090,3480,4754
chr5	121205608	121208966	CAGE_novel_2390_1-Rpl6	lncRNA	+	121205608	121208966	6	55,101,143,48,184,184	0,146,1059,1539,2783,3174
chr5	129363575	129364718	CAGE_novel_2424_1-Novel_gene_13839	lncRNA	+	129363575	129364718	4	429,26,89,156	0,549,684,987
chr1	24613190	24614366	CAGE_novel_24_2-Novel_gene_11561	lncRNA	-	24613190	24614366	1	1176	0
chr5	135735491	135736584	CAGE_novel_2445_1-Tmem120a	lncRNA	-	135735491	135736584	5	314,68,64,92,143	0,406,579,763,950
chr5	136248139	136248956	CAGE_novel_2450_1-Cux1	lncRNA	-	136248139	136248956	1	817	0
chr5	143316492	143324232	CAGE_novel_2461_1-Zdhhc4	lncRNA	-	143316492	143324232	4	340,244,125,100	0,3739,5277,7640
chr6	28430427	28438619	CAGE_novel_2481_2-Fscn3	lncRNA	+	28430427	28438619	6	246,118,159,170,205,174	0,1086,3961,5073,5571,8018
chr6	29285911	29290678	CAGE_novel_2487_1-Fam71f2	lncRNA	+	29285911	29290678	3	217,118,349	0,1751,4418
chr6	32050287	32058915	CAGE_novel_2490_1-1700012A03Rik	lncRNA	+	32050287	32058915	3	84,154,432	0,1046,8196
chr10	80546910	80554559	CAGE_novel_249_1-Rexo1	lncRNA	+	80546910	80554559	3	646,125,572	0,6294,7077
chr6	32051349	32058915	CAGE_novel_2492_1-1700012A03Rik	lncRNA	+	32051349	32058915	2	381,432	0,7134
chr6	39397836	39399892	CAGE_novel_2497_1-Mkrn1	lncRNA	-	39397836	39399892	2	1598,94	0,1962
chr6	72206188	72206851	CAGE_novel_2516_1-Atoh8	lncRNA	-	72206188	72206851	1	663	0
chr1	24613190	24613719	CAGE_novel_25_1-Novel_gene_11561	lncRNA	-	24613190	24613719	1	529	0
chr6	72360247	72366971	CAGE_novel_2520_1-Rnf181	lncRNA	-	72360247	72366971	6	395,74,109,127,404,71	0,628,870,1165,2070,6653
chr6	72842518	72858798	CAGE_novel_2524_1-Kcmf1	lncRNA	-	72842518	72858798	5	612,282,174,101,24	0,5707,6926,7865,16256
chr6	90302111	90305447	CAGE_novel_2549_1-BC048671	lncRNA	+	90302111	90305447	3	774,125,369	0,1082,2967
chr6	113615773	113616692	CAGE_novel_2556_1-Brk1	lncRNA	+	113615773	113616692	2	85,627	0,292
chr6	124810718	124812880	CAGE_novel_2573_1-Tpi1	lncRNA	-	124810718	124812880	6	669,87,85,132,84,90	0,799,1164,1686,1903,2072
chr6	134424014	134438112	CAGE_novel_2601_3-Bcl2l14	lncRNA	+	134424014	134438112	5	48,164,70,266,411	0,3282,6052,8132,13687
chr6	134427423	134438112	CAGE_novel_2603_2-Bcl2l14	lncRNA	+	134427423	134438112	4	37,70,266,411	0,2643,4723,10278
chr6	134432194	134438112	CAGE_novel_2606_1-Bcl2l14	lncRNA	+	134432194	134438112	2	218,411	0,5507
chr1	24613977	24614686	CAGE_novel_26_1-Novel_gene_11561	lncRNA	-	24613977	24614686	1	709	0
chr1	24613977	24614801	CAGE_novel_26_2-Novel_gene_11561	lncRNA	-	24613977	24614801	1	824	0
chr7	3704328	3706895	CAGE_novel_2631_1-Rps9	lncRNA	+	3704328	3706895	4	120,122,186,244	0,318,1405,2323
chr7	12780875	12781589	CAGE_novel_2642_1-Novel_gene_128	lncRNA	+	12780875	12781589	1	714	0
chr7	13032019	13034569	CAGE_novel_2645_1-Chmp2a	lncRNA	-	13032019	13034569	5	183,61,130,179,740	0,270,416,623,1810
chr7	19256934	19260690	CAGE_novel_2651_1-Vasp	lncRNA	-	19256934	19260690	8	137,230,57,90,45,33,51,109	0,590,928,1869,2040,2298,2482,3647
chr7	19724167	19733133	CAGE_novel_2657_2-Nectin2	lncRNA	-	19724167	19733133	4	702,148,117,218	0,5871,6445,8748
chr7	24969762	24972234	CAGE_novel_2673_1-Rabac1	lncRNA	-	24969762	24972234	4	247,101,97,132	0,325,1999,2340
chr10	80638496	80640338	CAGE_novel_267_4-Csnk1g2	lncRNA	+	80638496	80640338	7	132,85,84,148,83,106,316	0,210,384,589,1084,1272,1526
chr10	80638496	80640338	CAGE_novel_268_2-Csnk1g2	lncRNA	+	80638496	80640338	7	132,85,84,148,126,106,316	0,210,384,589,1041,1272,1526
chr7	27158661	27166461	CAGE_novel_2685_1-Egln2	lncRNA	-	27158661	27166461	6	550,67,136,119,285,145	0,863,1126,1627,6782,7655
chr10	80638741	80640338	CAGE_novel_271_1-Csnk1g2	lncRNA	+	80638741	80640338	6	50,84,148,83,106,316	0,139,344,839,1027,1281
chr7	30186944	30193017	CAGE_novel_2727_1-Capns1	lncRNA	-	30186944	30193017	9	589,58,116,78,68,64,57,89,150	0,727,3108,3535,3715,5218,5376,5559,5923
chr7	30186991	30193017	CAGE_novel_2727_2-Capns1	lncRNA	-	30186991	30193017	9	542,58,116,78,68,64,57,89,150	0,680,3061,3488,3668,5171,5329,5512,5876
chr7	30186991	30190149	CAGE_novel_2729_2-Capns1	lncRNA	-	30186991	30190149	3	542,58,97	0,680,3061
chr7	30729782	30733323	CAGE_novel_2736_1-Gapdhs	lncRNA	-	30729782	30733323	7	177,97,162,151,81,118,71	0,553,2120,2414,2830,3270,3470
chr7	30729782	30733162	CAGE_novel_2737_1-Gapdhs	lncRNA	-	30729782	30733162	6	177,97,162,151,81,110	0,553,2120,2414,2830,3270
chr7	30729782	30736720	CAGE_novel_2738_2-Gapdhs	lncRNA	-	30729782	30736720	8	177,97,162,151,81,118,90,101	0,553,2120,2414,2830,3270,3470,6837
chr7	30729782	30736959	CAGE_novel_2740_1-Gapdhs	lncRNA	-	30729782	30736959	9	177,97,162,151,81,118,90,106,36	0,553,2120,2414,2830,3270,3470,6837,7141
chr7	34202162	34215991	CAGE_novel_2747_1-Gpi1	lncRNA	-	34202162	34215991	10	387,66,75,128,76,129,152,43,60,35	0,475,653,1867,3406,3644,5444,5695,6088,13794
chr7	34202162	34205908	CAGE_novel_2748_1-Gpi1	lncRNA	-	34202162	34205908	6	387,66,75,128,76,102	0,475,653,1867,3406,3644
chr7	34202162	34204121	CAGE_novel_2751_1-Gpi1	lncRNA	-	34202162	34204121	4	387,66,75,92	0,475,653,1867
chr7	41047940	41118404	CAGE_novel_2756_1-1700110I07Rik	lncRNA	-	41047940	41118404	4	476,124,208,94	0,692,35885,70370
chr7	44929771	44958031	CAGE_novel_2766_1-Tsks	lncRNA	+	44929771	44958031	11	56,222,95,83,83,286,194,173,135,156,175	0,14011,21008,21268,22092,22775,23976,24543,26681,27826,28085
chr7	44929771	44958031	CAGE_novel_2767_1-Tsks	lncRNA	+	44929771	44958031	11	56,222,95,83,83,286,194,173,135,167,175	0,14011,21008,21268,22092,22775,23976,24543,26681,27783,28085
chr7	45207528	45211424	CAGE_novel_2780_1-Dkkl1	lncRNA	-	45207528	45211424	4	370,89,140,23	0,2585,2803,3873
chr7	45207528	45211563	CAGE_novel_2780_2-Dkkl1	lncRNA	-	45207528	45211563	4	370,89,140,162	0,2585,2803,3873
chr7	45807589	45810207	CAGE_novel_2789_1-Cyth2	lncRNA	-	45807589	45810207	6	259,154,71,76,2,80	0,344,587,784,1141,2538
chr7	46869688	46877989	CAGE_novel_2799_1-Ldhc	lncRNA	+	46869688	46877989	5	84,173,117,123,276	0,3224,5988,6786,8025
chr7	46872919	46877989	CAGE_novel_2800_1-Ldhc	lncRNA	+	46872919	46877989	4	166,117,123,276	0,2757,3555,4794
chr7	66060775	66074579	CAGE_novel_2804_1-Snrpa1	lncRNA	+	66060775	66074579	8	220,147,78,46,102,75,93,257	0,1349,2992,8392,8649,9815,10457,13547
chr1	24613977	24614557	CAGE_novel_28_1-Novel_gene_11561	lncRNA	-	24613977	24614557	1	580	0
chr7	80227161	80232379	CAGE_novel_2820_1-Cib1	lncRNA	-	80227161	80232379	6	225,88,118,150,108,35	0,833,1001,1237,3155,5183
chr7	81212187	81213681	CAGE_novel_2826_1-Novel_gene_7573	lncRNA	-	81212187	81213681	1	1494	0
chr10	81394127	81395390	CAGE_novel_283_2-Smim24	lncRNA	+	81394127	81395390	2	23,614	0,649
chr10	81394843	81395390	CAGE_novel_284_1-Smim24	lncRNA	+	81394843	81395390	1	547	0
chr7	101321914	101346306	CAGE_novel_2843_1-Stard10	lncRNA	+	101321914	101346306	6	119,147,103,117,52,414	0,20584,21270,22003,23721,23978
chr7	101342503	101346306	CAGE_novel_2844_1-Stard10	lncRNA	+	101342503	101346306	5	142,103,117,52,414	0,681,1414,3132,3389
chr7	101342638	101346306	CAGE_novel_2844_2-Stard10	lncRNA	+	101342638	101346306	5	7,103,117,52,414	0,546,1279,2997,3254
chr7	101343183	101346306	CAGE_novel_2845_1-Stard10	lncRNA	+	101343183	101346306	4	104,117,52,414	0,734,2452,2709
chr7	101779359	101787809	CAGE_novel_2857_1-Clpb	lncRNA	+	101779359	101787809	6	4,156,73,119,104,304	0,5969,6741,6928,7287,8146
chr7	101912993	101920735	CAGE_novel_2862_1-Lrrc51	lncRNA	-	101912993	101920735	4	219,148,205,98	0,442,2569,7644
chr7	101912993	101921751	CAGE_novel_2864_1-Lrrc51	lncRNA	-	101912993	101921751	6	219,148,205,137,62,24	0,442,2569,7644,8511,8734
chr7	101912993	101921208	CAGE_novel_2866_1-Lrrc51	lncRNA	-	101912993	101921208	5	219,148,205,137,152	0,442,2569,7644,8063
chr7	105742893	105744063	CAGE_novel_2876_1-Taf10	lncRNA	-	105742893	105744063	4	170,114,64,233	0,333,535,937
chr7	105762724	105780461	CAGE_novel_2877_1-Dchs1	lncRNA	+	105762724	105780461	5	107,135,160,95,91	0,1663,2827,16590,17646
chr7	120101611	120103173	CAGE_novel_2890_1-Novel_gene_23800	lncRNA	-	120101611	120103173	1	1562	0
chr10	85097731	85098373	CAGE_novel_289_1-Fhl4	lncRNA	-	85097731	85098373	1	642	0
chr7	126795237	126797486	CAGE_novel_2901_1-Aldoa	lncRNA	-	126795237	126797486	7	277,199,174,83,160,54,149	0,376,713,980,1358,1617,2100
chr7	126795237	126796665	CAGE_novel_2903_1-Aldoa	lncRNA	-	126795237	126796665	5	277,199,174,83,70	0,376,713,980,1358
chr7	126795237	126796264	CAGE_novel_2904_1-Aldoa	lncRNA	-	126795237	126796264	4	277,199,174,47	0,376,713,980
chr7	126972623	126975381	CAGE_novel_2907_1-Cdiptos	lncRNA	-	126972623	126975381	5	284,57,33,144,74	0,1830,2056,2317,2684
chr7	126972623	126975381	CAGE_novel_2908_1-Cdiptos	lncRNA	-	126972623	126975381	5	284,57,103,144,74	0,1830,1986,2317,2684
chr7	126972623	126975826	CAGE_novel_2911_1-Cdiptos	lncRNA	-	126972623	126975826	6	284,57,103,144,84,278	0,1830,1986,2317,2684,2925
chr7	127511294	127512351	CAGE_novel_2914_1-1700008J07Rik	lncRNA	-	127511294	127512351	1	1057	0
chr7	127577566	127583298	CAGE_novel_2919_2-Phkg2	lncRNA	+	127577566	127583298	8	144,54,65,163,90,153,125,562	0,409,2101,2244,4557,4728,4953,5170
chr1	24614881	24615545	CAGE_novel_29_1-Novel_gene_11561	lncRNA	-	24614881	24615545	1	664	0
chr7	127577989	127583298	CAGE_novel_2920_1-Phkg2	lncRNA	+	127577989	127583298	7	40,65,163,90,153,125,562	0,1678,1821,4134,4305,4530,4747
chr7	127579692	127583298	CAGE_novel_2921_1-Phkg2	lncRNA	+	127579692	127583298	6	40,163,90,153,125,562	0,118,2431,2602,2827,3044
chr7	127579844	127583298	CAGE_novel_2922_1-Phkg2	lncRNA	+	127579844	127583298	5	129,90,153,125,562	0,2279,2450,2675,2892
chr7	127582145	127583293	CAGE_novel_2923_1-Phkg2	lncRNA	+	127582145	127583293	4	68,153,134,557	0,149,365,591
chr7	127582319	127583293	CAGE_novel_2924_1-Phkg2	lncRNA	+	127582319	127583293	3	128,125,557	0,200,417
chr7	127582585	127583298	CAGE_novel_2925_1-Phkg2	lncRNA	+	127582585	127583298	2	59,562	0,151
chr7	137124796	137125733	CAGE_novel_2935_1-Mgmt	lncRNA	-	137124796	137125733	1	937	0
chr7	141454558	141455375	CAGE_novel_2951_1-Novel_gene_28720	lncRNA	-	141454558	141455375	1	817	0
chr7	143866870	143897507	CAGE_novel_2956_1-Acte1	lncRNA	+	143866870	143897507	11	51,147,140,128,110,78,84,161,188,181,282	0,318,2285,4863,14296,14768,17054,24790,27150,29436,30355
chr8	23174261	23175626	CAGE_novel_2977_3-Gpat4	lncRNA	-	23174261	23175626	3	399,79,118	0,1079,1247
chr8	23174261	23182915	CAGE_novel_2978_2-Gpat4	lncRNA	-	23174261	23182915	10	399,79,128,85,55,115,93,89,74,252	0,1079,1247,5154,5508,5840,6372,6599,7512,8402
chr8	23174261	23179808	CAGE_novel_2980_1-Gpat4	lncRNA	-	23174261	23179808	5	399,79,128,85,39	0,1079,1247,5154,5508
chr8	23180024	23208331	CAGE_novel_2987_1-Gpat4	lncRNA	-	23180024	23208331	8	192,93,89,74,300,69,976,32	0,609,836,1749,2639,4505,10692,28275
chr10	86698354	86705490	CAGE_novel_299_1-Hsp90b1	lncRNA	-	86698354	86705490	7	84,111,331,116,141,102,183	0,230,3343,4555,5106,5940,6953
chr10	87018932	87057911	CAGE_novel_300_1-Novel_gene_2716	lncRNA	-	87018932	87057911	5	247,53,199,94,59	0,5691,32142,36176,38920
chr8	27042383	27042998	CAGE_novel_3009_1-Novel_gene_29029	lncRNA	-	27042383	27042998	1	615	0
chr8	39872351	39933281	CAGE_novel_3016_1-Novel_gene_9368	lncRNA	-	39872351	39933281	5	284,148,150,182,171	0,394,2584,59926,60759
chr8	46533373	46534787	CAGE_novel_3022_1-Acsl1	lncRNA	+	46533373	46534787	3	94,71,447	0,192,967
chr8	71367224	71369729	CAGE_novel_3047_1-Use1	lncRNA	+	71367224	71369729	7	145,78,152,12,27,174,202	0,546,735,1326,1626,1905,2303
chr8	71367593	71369729	CAGE_novel_3048_1-Use1	lncRNA	+	71367593	71369729	7	100,78,152,12,27,171,202	0,177,366,957,1257,1539,1934
chr8	72252901	72257384	CAGE_novel_3054_1-Ap1m1	lncRNA	+	72252901	72257384	6	76,71,158,125,75,649	0,308,574,2796,3206,3834
chr8	72256736	72257384	CAGE_novel_3055_1-Ap1m1	lncRNA	+	72256736	72257384	1	648	0
chr8	84957673	84965385	CAGE_novel_3071_2-Rnaseh2a	lncRNA	-	84957673	84965385	6	191,123,87,137,87,68	0,293,2103,2294,7458,7644
chr8	84957673	84965213	CAGE_novel_3072_1-Rnaseh2a	lncRNA	-	84957673	84965213	5	191,123,87,137,82	0,293,2103,2294,7458
chr8	84957673	84967705	CAGE_novel_3074_1-Rnaseh2a	lncRNA	-	84957673	84967705	9	191,123,87,137,87,126,71,427,42	0,293,2103,2294,7458,7644,7898,8187,9990
chr8	87563893	87589190	CAGE_novel_3076_1-4933402J07Rik	lncRNA	+	87563893	87589190	6	269,180,123,35,252,241	0,3901,4595,18694,22108,25056
chr8	95313055	95321327	CAGE_novel_3088_1-Tepp	lncRNA	+	95313055	95321327	7	124,61,174,61,64,32,167	0,6621,6931,7427,7595,7851,8105
chr8	119595947	119597850	CAGE_novel_3120_1-Dnaaf1	lncRNA	+	119595947	119597850	3	56,396,279	0,740,1624
chr8	120669316	120674205	CAGE_novel_3121_1-Cox4i1	lncRNA	+	120669316	120674205	4	66,167,131,234	0,3409,3905,4655
chr8	125584637	125625549	CAGE_novel_3130_1-4930567H12Rik	lncRNA	+	125584637	125625549	4	44,341,155,211	0,196,39619,40701
chr9	20894352	20896213	CAGE_novel_3139_1-Eif3g	lncRNA	-	20894352	20896213	6	90,106,136,107,189,97	0,281,481,737,1476,1764
chr9	20894352	20897918	CAGE_novel_3140_1-Eif3g	lncRNA	-	20894352	20897918	8	90,106,136,107,189,104,59,30	0,281,481,737,1476,1764,3355,3536
chr9	22112994	22113615	CAGE_novel_3145_1-Elof1	lncRNA	-	22112994	22113615	1	621	0
chr9	44094592	44095618	CAGE_novel_3168_1-Usp2	lncRNA	+	44094592	44095618	1	1026	0
chr9	44477925	44478777	CAGE_novel_3170_1-Novel_gene_9274	lncRNA	-	44477925	44478777	1	852	0
chr10	100143446	100144161	CAGE_novel_317_1-Novel_gene_17	lncRNA	-	100143446	100144161	1	715	0
chr9	57920067	57929965	CAGE_novel_3197_1-Ubl7	lncRNA	+	57920067	57929965	7	56,57,133,49,167,122,252	0,437,1560,1909,2384,3088,9646
chr9	78478462	78479175	CAGE_novel_3227_1-Eef1a1	lncRNA	-	78478462	78479175	2	396,217	0,496
chr9	78478462	78479344	CAGE_novel_3228_1-Eef1a1	lncRNA	-	78478462	78479344	3	396,234,66	0,496,816
chr9	78478462	78479448	CAGE_novel_3228_2-Eef1a1	lncRNA	-	78478462	78479448	3	396,234,170	0,496,816
chr9	96333046	96345821	CAGE_novel_3242_1-Atp1b3	lncRNA	-	96333046	96345821	6	648,83,50,184,107,56	0,2333,5613,7156,10222,12719
chr9	108947452	108949619	CAGE_novel_3284_1-Uqcrc1	lncRNA	+	108947452	108949619	6	27,160,85,88,75,184	0,146,404,1093,1487,1983
chr9	110131563	110132383	CAGE_novel_3286_1-Novel_gene_3995	lncRNA	-	110131563	110132383	1	820	0
chr9	113955997	113975437	CAGE_novel_3290_1-Ubp1	lncRNA	+	113955997	113975437	13	445,106,152,110,107,103,54,93,90,118,142,51,91	0,710,2601,2832,3379,8555,10238,10495,13329,14145,16754,17522,19349
chr9	113955997	113975437	CAGE_novel_3291_1-Ubp1	lncRNA	+	113955997	113975437	12	445,106,152,110,103,54,93,90,118,142,51,91	0,710,2601,2832,8555,10238,10495,13329,14145,16754,17522,19349
chr9	113955997	113975437	CAGE_novel_3292_1-Ubp1	lncRNA	+	113955997	113975437	11	445,106,152,110,103,54,93,90,142,51,91	0,710,2601,2832,8555,10238,10495,13329,16754,17522,19349
chr9	120130136	120131557	CAGE_novel_3299_1-Rpsa	lncRNA	+	120130136	120131557	4	227,128,165,157	0,632,864,1264
chr9	120572099	120574431	CAGE_novel_3301_1-Rpl14	lncRNA	+	120572099	120574431	5	98,94,99,53,336	0,669,1477,1665,1996
chrM	45	720	CAGE_novel_3305-mt-Rnr1	lncRNA	+	45	720	1	675	0
chrM	1759	2566	CAGE_novel_3324_2-mt-Rnr2	lncRNA	+	1759	2566	1	807	0
chrM	1868	2218	CAGE_novel_3327_5-mt-Rnr2	lncRNA	+	1868	2218	1	350	0
chrM	2914	3702	CAGE_novel_3333_2-mt-Nd1	lncRNA	+	2914	3702	1	788	0
chrM	3062	3702	CAGE_novel_3335_1-mt-Nd1	lncRNA	+	3062	3702	1	640	0
chrM	4144	4948	CAGE_novel_3337_1-mt-Nd2	lncRNA	+	4144	4948	1	804	0
chrM	4290	4948	CAGE_novel_3338_1-mt-Nd2	lncRNA	+	4290	4948	1	658	0
chrM	4446	4948	CAGE_novel_3339_1-mt-Nd2	lncRNA	+	4446	4948	1	502	0
chrM	5327	6114	CAGE_novel_3341_1-mt-Co1	lncRNA	+	5327	6114	1	787	0
chrM	5466	6858	CAGE_novel_3343_2-mt-Co1	lncRNA	+	5466	6858	1	1392	0
chrM	5466	6114	CAGE_novel_3344_1-mt-Co1	lncRNA	+	5466	6114	1	648	0
chr10	128036490	128048626	CAGE_novel_335_1-Naca	lncRNA	+	128036490	128048626	7	70,85,77,146,128,122,133	0,9678,10239,11168,11509,11755,12003
chrM	9876	11540	CAGE_novel_3353_1-mt-Nd4	lncRNA	+	9876	11540	1	1664	0
chrM	10615	11540	CAGE_novel_3356_2-mt-Nd4	lncRNA	+	10615	11540	1	925	0
chrM	10716	11540	CAGE_novel_3357_2-mt-Nd4	lncRNA	+	10716	11540	1	824	0
chrM	10848	11540	CAGE_novel_3358_2-mt-Nd4	lncRNA	+	10848	11540	1	692	0
chrM	12752	14142	CAGE_novel_3367_1-mt-Nd5	lncRNA	+	12752	14142	1	1390	0
chrM	14348	15286	CAGE_novel_3370_2-mt-Cytb	lncRNA	+	14348	15286	1	938	0
chrM	14696	15286	CAGE_novel_3374_1-mt-Cytb	lncRNA	+	14696	15286	1	590	0
chr10	128369037	128370025	CAGE_novel_338_1-Coq10a	lncRNA	+	128369037	128370025	1	988	0
chr11	6416291	6419816	CAGE_novel_372_1-Ppia_2	lncRNA	+	6416291	6419816	5	689,30,88,172,338	0,1810,1935,2822,3187
chr11	6709280	6710904	CAGE_novel_379_1-Novel_gene_3172	lncRNA	-	6709280	6710904	1	1624	0
chr11	68921838	68927073	CAGE_novel_438_2-Odf4	lncRNA	-	68921838	68927073	5	337,134,195,295,152	0,582,981,4680,5083
chr11	69916723	69917934	CAGE_novel_457_1-Eif5a	lncRNA	-	69916723	69917934	4	618,73,131,17	0,705,874,1194
chr11	69940361	69941594	CAGE_novel_459_1-Ybx2	lncRNA	+	69940361	69941594	4	70,177,84,368	0,229,685,865
chr11	70654110	70654920	CAGE_novel_465_1-Novel_gene_34316	lncRNA	+	70654110	70654920	1	810	0
chr11	74677559	74684459	CAGE_novel_471_2-Pafah1b1	lncRNA	-	74677559	74684459	5	183,156,101,228,53	0,1899,4676,5900,6847
chr1	53344645	53347159	CAGE_novel_47_1-Asnsd1	lncRNA	-	53344645	53347159	3	334,181,144	0,1935,2370
chr11	77505938	77507767	CAGE_novel_478_1-Git1	lncRNA	+	77505938	77507767	3	124,63,1371	0,241,458
chr11	77506551	77507764	CAGE_novel_480_1-Git1	lncRNA	+	77506551	77507764	1	1213	0
chr1	54250682	54252030	CAGE_novel_48_1-Ccdc150	lncRNA	+	54250682	54252030	2	203,468	0,880
chr11	77506974	77507764	CAGE_novel_483_1-Git1	lncRNA	+	77506974	77507764	1	790	0
chr11	78541820	78543607	CAGE_novel_489_1-Tmem97	lncRNA	-	78541820	78543607	2	976,121	0,1666
chr11	94501351	94507323	CAGE_novel_513_1-Mycbpap	lncRNA	-	94501351	94507323	8	169,170,145,115,121,389,146,213	0,1775,2120,2699,3522,4074,5025,5759
chr11	95274254	95274886	CAGE_novel_518_1-Kat7	lncRNA	-	95274254	95274886	1	632	0
chr11	97034600	97038802	CAGE_novel_533_1-Lrrc46	lncRNA	-	97034600	97038802	6	424,145,69,109,46,30	0,859,1272,1496,1870,4172
chr11	100319987	100321532	CAGE_novel_543_1-Eif1	lncRNA	+	100319987	100321532	3	173,383,215	0,679,1330
chr11	102399836	102402552	CAGE_novel_556_2-Rundc3a	lncRNA	+	102399836	102402552	4	209,161,106,571	0,801,1058,2145
chr11	102399836	102402552	CAGE_novel_557_1-Rundc3a	lncRNA	+	102399836	102402552	4	209,137,106,571	0,825,1058,2145
chr11	102400698	102402552	CAGE_novel_560_1-Rundc3a	lncRNA	+	102400698	102402552	3	100,106,571	0,196,1283
chr11	103679103	103687616	CAGE_novel_566_1-Gosr2	lncRNA	-	103679103	103687616	4	294,140,132,91	0,4689,7479,8422
chr11	109425645	109436755	CAGE_novel_591_1-Amz2	lncRNA	+	109425645	109436755	9	102,89,127,282,173,128,163,176,192	0,841,1325,3157,4019,4279,8245,8935,10918
chr11	109427018	109436755	CAGE_novel_593_1-Amz2	lncRNA	+	109427018	109436755	7	79,282,173,128,163,176,192	0,1784,2646,2906,6872,7562,9545
chr11	109428829	109436755	CAGE_novel_594_1-Amz2	lncRNA	+	109428829	109436755	6	255,173,128,163,176,192	0,835,1095,5061,5751,7734
chr11	109428963	109436755	CAGE_novel_594_3-Amz2	lncRNA	+	109428963	109436755	6	121,173,128,163,176,192	0,701,961,4927,5617,7600
chr11	116676707	116679223	CAGE_novel_611_1-St6galnac2	lncRNA	-	116676707	116679223	3	974,99,125	0,1759,2391
chr11	116676707	116677374	CAGE_novel_612_1-St6galnac2	lncRNA	-	116676707	116677374	1	667	0
chr11	116676707	116677495	CAGE_novel_612_3-St6galnac2	lncRNA	-	116676707	116677495	1	788	0
chr11	116676707	116677597	CAGE_novel_612_4-St6galnac2	lncRNA	-	116676707	116677597	1	890	0
chr11	116676707	116678541	CAGE_novel_614_2-St6galnac2	lncRNA	-	116676707	116678541	2	974,75	0,1759
chr11	116849907	116850909	CAGE_novel_620_1-Srsf2	lncRNA	-	116849907	116850909	1	1002	0
chr11	117156442	117157552	CAGE_novel_622_1-Sec14l1	lncRNA	+	117156442	117157552	2	97,751	0,359
chr11	120345693	120346432	CAGE_novel_633_1-Actg1	lncRNA	-	120345693	120346432	1	739	0
chr11	120542892	120544776	CAGE_novel_639_1-Mcrip1	lncRNA	-	120542892	120544776	3	856,101,95	0,1012,1789
chr12	8478879	8482161	CAGE_novel_657_2-Novel_gene_35143	lncRNA	-	8478879	8482161	4	959,160,49,279	0,1572,2873,3003
chr12	16538377	16553988	CAGE_novel_670_2-Lpin1	lncRNA	-	16538377	16553988	8	195,103,114,152,86,148,126,39	0,2537,3337,6267,8344,9109,10500,15572
chr12	58813896	58815193	CAGE_novel_691_1-Novel_gene_31	lncRNA	+	58813896	58815193	1	1297	0
chr12	72784502	72794552	CAGE_novel_700_2-Ppm1a	lncRNA	+	72784502	72794552	5	34,117,108,57,840	0,2170,6131,8276,9210
chr1	75210854	75214237	CAGE_novel_71_1-Stk16	lncRNA	+	75210854	75214237	7	170,174,219,133,174,121,423	0,386,1071,1746,2200,2722,2960
chr12	84756494	84760823	CAGE_novel_718_1-Npc2	lncRNA	-	84756494	84760823	2	718,103	0,4226
chr12	103400964	103404567	CAGE_novel_728_1-Otub2	lncRNA	+	103400964	103404567	4	103,84,194,341	0,1853,2270,3262
chr12	110694292	110696308	CAGE_novel_737_3-Hsp90aa1	lncRNA	-	110694292	110696308	5	51,133,366,161,56	0,279,760,1227,1960
chr12	111538215	111541725	CAGE_novel_743_1-Eif5	lncRNA	+	111538215	111541725	7	24,193,279,81,172,111,19	0,140,1193,1586,1915,2246,3491
chr12	111538343	111541725	CAGE_novel_744_1-Eif5	lncRNA	+	111538343	111541725	6	205,279,81,172,111,19	0,1065,1458,1787,2118,3363
chr12	111538806	111541725	CAGE_novel_745_1-Eif5	lncRNA	+	111538806	111541725	6	141,279,81,172,111,19	0,602,995,1324,1655,2900
chr12	111538806	111541725	CAGE_novel_747_1-Eif5	lncRNA	+	111538806	111541725	6	346,279,81,172,111,19	0,602,995,1324,1655,2900
chr13	55635009	55647647	CAGE_novel_791_1-Ddx46	lncRNA	+	55635009	55647647	5	186,188,143,96,20	0,3017,4782,10362,12618
chr13	77104621	77135464	CAGE_novel_814_1-Slf1	lncRNA	-	77104621	77135464	7	56,128,162,240,75,113,111	0,1355,7951,20609,21744,21980,30732
chr13	114388978	114399022	CAGE_novel_832_1-Novel_gene_29445	lncRNA	-	114388978	114399022	2	226,461	0,9583
chr14	3743430	3800978	CAGE_novel_841_1-1700110I01Rik_3	lncRNA	+	3743430	3800978	5	227,162,131,183,318	0,50010,51130,51939,57230
chr14	7791469	7792291	CAGE_novel_850_1-Novel_gene_26054	lncRNA	+	7791469	7792291	1	822	0
chr14	31237698	31238468	CAGE_novel_870_1-Phf7	lncRNA	-	31237698	31238468	2	455,131	0,639
chr14	36898214	36935567	CAGE_novel_881_1-Ccser2	lncRNA	-	36898214	36935567	6	36,83,195,162,90,42	0,2548,10803,20220,28625,37311
chr14	52136502	52149396	CAGE_novel_905_1-Rpgrip1	lncRNA	+	52136502	52149396	5	316,163,143,150,180	0,2237,4054,4621,12714
chr14	65975817	65981539	CAGE_novel_924_3-Clu	lncRNA	+	65975817	65981539	5	175,104,229,175,231	0,1089,3834,5037,5491
chr14	73362899	73366501	CAGE_novel_934_1-Itm2b	lncRNA	-	73362899	73366501	4	244,150,110,180	0,1643,2853,3422
chr14	77826248	77874924	CAGE_novel_949_2-Dnajc15	lncRNA	-	77826248	77874924	7	222,120,70,76,73,51,126	0,1207,13920,18148,26650,30691,48550
chr14	105681830	105682203	CAGE_novel_971_1-Novel_gene_50	lncRNA	+	105681830	105682203	1	373	0
chr14	118210424	118211676	CAGE_novel_973_1-Novel_gene_37684	lncRNA	-	118210424	118211676	1	1252	0
chr15	38219333	38226733	CAGE_novel_988_1-Odf1	lncRNA	+	38219333	38226733	2	385,591	0,6809
chr13	48192836	48196410	MSTRG.10430.1-Novel_gene_5264	lncRNA	+	48192836	48196410	2	332,373	0,3201
chr14	70993877	70994626	MSTRG.13238.1_1-Novel_gene_33862	lncRNA	-	70993877	70994626	2	305,339	0,410
chr14	70993909	70994626	MSTRG.13238.1_2-Novel_gene_33862	lncRNA	-	70993909	70994626	2	273,339	0,378
chr15	36918498	36931685	MSTRG.14002.1_1-Novel_gene_10212	lncRNA	-	36918498	36931685	3	627,149,182	0,6983,13005
chr15	79789448	79790951	MSTRG.14790.1_2-Nptxr	lncRNA	-	79789448	79790951	3	468,180,134	0,817,1369
chr17	4794709	4797466	MSTRG.17044.1_1-Novel_gene_11230	lncRNA	+	4794709	4797466	3	332,231,332	0,733,2425
chr17	27099658	27101438	MSTRG.17639.3_4-Novel_gene_18245	lncRNA	-	27099658	27101438	2	1035,295	0,1485
chr19	4125959	4131718	MSTRG.20274.1_1-Tmem134	lncRNA	+	4125959	4131718	6	241,65,90,77,54,357	0,1097,1590,1800,5269,5402
chr2	30795566	30803643	MSTRG.22144.3_1-1700001O22Rik	lncRNA	-	30795566	30803643	7	239,139,166,113,109,88,94	0,578,834,2301,5141,5347,7983
chr2	35503523	35506070	MSTRG.22304.1_1-Novel_gene_11145	lncRNA	+	35503523	35506070	2	501,198	0,2349
chr3	94433394	94443233	MSTRG.25805.3_1-Oaz3	lncRNA	-	94433394	94443233	6	246,86,176,170,250,120	0,1069,1576,2561,2993,9719
chr3	95220031	95232174	MSTRG.25843.2_2-Mllt11	lncRNA	-	95220031	95232174	3	432,154,41	0,9020,12102
chr3	107557967	107559310	MSTRG.26156.1_1-Novel_gene_28953	lncRNA	-	107557967	107559310	4	128,130,70,340	0,259,484,1003
chr1	182124812	182131803	MSTRG.2703.2_1-Srp9	lncRNA	+	182124812	182131803	2	163,468	0,6523
chr1	183345547	183362745	MSTRG.2744.1_1-Novel_gene_31460	lncRNA	+	183345547	183362745	2	73,888	0,16310
chr4	129600700	129607871	MSTRG.28476.1_1-Tmem234	lncRNA	+	129600700	129607871	5	31,261,67,93,416	0,282,1494,6386,6755
chr5	39337313	39338874	MSTRG.30066.1_2-Novel_gene_17437	lncRNA	-	39337313	39338874	2	631,46	0,1515
chr5	125928774	125952626	MSTRG.31440.1_2-Novel_gene_36121	lncRNA	+	125928774	125952626	2	312,743	0,23109
chr6	32050287	32058915	MSTRG.32598.2_1-1700012A03Rik	lncRNA	+	32050287	32058915	3	84,80,433	0,1045,8195
chr7	4526666	4530576	MSTRG.34769.1_1-Novel_gene_17037	lncRNA	+	4526666	4530576	2	340,279	0,3631
chr7	66060775	66074579	MSTRG.35834.2_1-Snrpa1	lncRNA	+	66060775	66074579	9	220,148,79,47,103,80,76,94,258	0,1348,2991,8391,8648,9343,9814,10456,13546
chr7	78254281	78255649	MSTRG.35997.1_1-Novel_gene_12089	lncRNA	+	78254281	78255649	2	286,822	0,546
chr7	128373632	128393651	MSTRG.36959.1_1-Rgs10	lncRNA	-	128373632	128393651	3	410,144,122	0,15331,19897
chr7	143866870	143872832	MSTRG.37281.3_2-Acte1	lncRNA	+	143866870	143872832	5	51,148,141,129,350	0,317,2284,4862,5612
chr8	43703484	43755220	MSTRG.38058.1_1-Novel_gene_22978	lncRNA	+	43703484	43755220	3	52,177,1193	0,49781,50543
chr10	63242747	63244152	MSTRG.3819.1_1-Novel_gene_3170	lncRNA	-	63242747	63244152	2	517,266	0,1139
chr8	84583451	84587607	MSTRG.38722.1_3-Novel_gene_16290	lncRNA	-	84583451	84587607	2	294,218	0,3938
chr9	124423306	124424270	MSTRG.41885.2_1-4930526I15Rik	lncRNA	+	124423306	124424270	2	246,479	0,485
chrX	8131852	8133129	MSTRG.41979.1_1-Novel_gene_28881	lncRNA	+	8131852	8133129	2	395,328	0,949
chr10	81393661	81395390	MSTRG.4228.1_2-Smim24	lncRNA	+	81393661	81395390	3	234,63,615	0,426,1114
chr10	128544311	128545279	MSTRG.5069.2_1-Novel_gene_26833	lncRNA	+	128544311	128545279	2	101,513	0,455
chr11	23497737	23499169	MSTRG.5378.1_1-Novel_gene_24716	lncRNA	+	23497737	23499169	2	174,708	0,724
chr11	23497737	23499639	MSTRG.5378.1_4-Novel_gene_24716	lncRNA	+	23497737	23499639	2	174,1178	0,724
chr11	23497869	23499639	MSTRG.5378.1_5-Novel_gene_24716	lncRNA	+	23497869	23499639	2	42,1178	0,592
chr11	89224043	89226471	MSTRG.6927.1_1-Novel_gene_14277	lncRNA	-	89224043	89226471	2	352,644	0,1784
chr11	115612649	115614097	MSTRG.7780.1_1-Novel_gene_37512	lncRNA	+	115612649	115614097	2	273,964	0,484
chr12	8478879	8482161	MSTRG.8091.2_2-Novel_gene_35143	lncRNA	-	8478879	8482161	4	941,161,50,280	0,1571,2872,3002
chr18	75005865	75009933	NM_001001181_1-BC031181	lncRNA	+	75005865	75009933	3	249,176,656	0,2785,3412
chr2	122637838	122641073	NM_001004174_2-AA467197	lncRNA	+	122637838	122641073	5	103,62,86,61,373	0,233,418,1377,2862
chr8	84246237	84249717	NM_001007571_1-D8Ertd738e	lncRNA	-	84246237	84249717	3	456,56,102	0,3236,3378
chr11	120598657	120605680	NM_001038230_1-Anapc11	lncRNA	+	120598657	120605680	3	213,127,400	0,584,6623
chr11	120598657	120605767	NM_001038230_2-Anapc11	lncRNA	+	120598657	120605767	3	213,127,487	0,584,6623
chr2	163658448	163726149	NM_001039391_1-Pkig	lncRNA	+	163658448	163726149	4	44,70,174,693	0,45037,62679,67008
chr6	72957355	72958186	NM_001039392_1-Tmsb10	lncRNA	-	72957355	72958186	2	297,274	0,557
chr13	58157663	58163943	NM_001048060_1-Idnk	lncRNA	+	58157663	58163943	4	73,31,87,511	0,2213,2488,5769
chr2	163658448	163726149	NM_001164053_1-Pkig	lncRNA	+	163658448	163726149	4	211,70,174,693	0,45037,62679,67008
chr11	87981265	87998279	NM_001168471_1-Dynll2	lncRNA	-	87981265	87998279	3	305,139,66	0,2606,16948
chr9	22112994	22116880	NM_001357309_1-Elof1	lncRNA	-	22112994	22116880	3	685,136,226	0,813,3660
chr9	22112994	22117034	NM_001357309_2-Elof1	lncRNA	-	22112994	22117034	3	685,136,380	0,813,3660
chr9	22112961	22117034	NM_001357313_1-Elof1	lncRNA	-	22112961	22117034	3	718,136,98	0,846,3975
chr9	22112994	22117034	NM_001357313_2-Elof1	lncRNA	-	22112994	22117034	3	685,136,98	0,813,3942
chr9	22112994	22117143	NM_001357313_3-Elof1	lncRNA	-	22112994	22117143	3	685,136,207	0,813,3942
chr18	75005865	75009933	NM_001358303_1-BC031181	lncRNA	+	75005865	75009933	3	149,176,656	0,2785,3412
chr10	39118821	39133899	NM_001359440_1-Fam229b	lncRNA	-	39118821	39133899	5	213,139,159,132,21	0,1436,3355,13425,15057
chr10	80053712	80056438	NM_001367995_2-Gpx4	lncRNA	+	80053712	80056438	7	3,95,145,152,25,60,253	0,801,987,1255,2210,2327,2473
chr10	80053564	80056438	NM_008162_1-Gpx4	lncRNA	+	80053564	80056438	7	151,95,145,152,25,60,253	0,949,1135,1403,2358,2475,2621
chr10	80826685	80829108	NM_008753_2-Oaz1	lncRNA	+	80826685	80829108	5	220,146,173,86,238	0,1551,1775,2025,2185
chr10	80826685	80829284	NM_008753_4-Oaz1	lncRNA	+	80826685	80829284	5	220,146,173,86,414	0,1551,1775,2025,2185
chr7	15917217	15922345	NM_009156_1-Selenow	lncRNA	-	15917217	15922345	6	322,99,75,54,25,94	0,2630,2825,3087,3231,5034
chr2	32570884	32573568	NM_010073_1-Dpm2	lncRNA	+	32570884	32573568	4	28,90,103,610	0,321,1412,2074
chr13	100108080	100114230	NM_011353_2-Serf1	lncRNA	+	100108080	100114230	3	149,109,266	0,942,5884
chr2	121449387	121451406	NM_011354_3-Serf2	lncRNA	+	121449387	121451406	3	54,109,686	0,587,1333
chr4	134093539	134095038	NM_013706_1-Cd52	lncRNA	-	134093539	134095038	2	361,105	0,1394
chr10	80899915	80900797	NM_013895_2-Timm13	lncRNA	-	80899915	80900797	3	344,69,174	0,566,708
chrX	134537247	134541580	NM_013898_1-Timm8a1	lncRNA	-	134537247	134541580	2	1020,124	0,4209
chr11	120710945	120713737	NM_016665_1-Cenpx	lncRNA	-	120710945	120713737	5	361,89,54,52,45	0,444,757,898,2747
chr3	94433394	94436585	NM_016901_2-Oaz3	lncRNA	-	94433394	94436585	5	246,86,176,170,198	0,1069,1576,2561,2993
chr10	128548114	128549113	NM_018860_1-Rpl41	lncRNA	-	128548114	128549113	4	315,23,25,26	0,543,834,973
chr5	115298517	115300843	NM_019682_1-Dynll1	lncRNA	-	115298517	115300843	3	316,138,12	0,1995,2314
chr9	121849541	121857709	NM_019814_1-Higd1a	lncRNA	-	121849541	121857709	4	148,135,119,198	0,646,2949,7970
chr9	121849541	121857933	NM_019814_2-Higd1a	lncRNA	-	121849541	121857933	4	148,135,119,422	0,646,2949,7970
chrX	167207097	167209160	NM_021278_1-Tmsb4x	lncRNA	-	167207097	167209160	3	438,115,55	0,839,2008
chr11	76217625	76218664	NM_021294_1-Dbil5	lncRNA	+	76217625	76218664	2	123,438	0,601
chr1	93800497	93801933	NM_023136_1-Dtymk	lncRNA	-	93800497	93801933	2	413,236	0,1200
chr8	119344506	119348913	NM_024219_3-Hsbp1	lncRNA	+	119344506	119348913	4	114,67,121,878	0,429,1106,3529
chr17	26676433	26699643	NM_025272_1-Atp6v0e	lncRNA	+	26676433	26699643	4	145,48,130,432	0,6244,18921,22778
chr11	120598508	120605680	NM_025389_1-Anapc11	lncRNA	+	120598508	120605680	3	96,127,400	0,733,6772
chr2	157367617	157396761	NM_026968_1-Manbal	lncRNA	+	157367617	157396761	3	23,206,852	0,11431,28292
chr4	127243834	127247805	NM_030252_1-Smim12	lncRNA	+	127243834	127247805	2	64,903	0,3068
chr3	144570713	144597659	NM_053102_2-Selenof	lncRNA	+	144570713	144597659	5	86,168,64,50,837	0,6872,19898,24187,26109
chr4	134127415	134128761	NM_080559_1-Sh3bgrl3	lncRNA	-	134127415	134128761	3	391,168,146	0,502,1200
chr6	113604757	113616948	NM_133937_2-Brk1	lncRNA	+	113604757	113616948	3	139,83,884	0,11018,11307
chr12	54645405	54656540	NM_134054_1-Sptssa	lncRNA	-	54645405	54656540	2	1130,169	0,10966
chr2	158502713	158508190	NM_145635_1-Adig	lncRNA	+	158502713	158508190	3	156,130,236	0,3078,5241
chr9	22112994	22113915	NM_170777_1-Elof1	lncRNA	-	22112994	22113915	2	685,108	0,813
chr14	32082876	32085604	NM_172254_1-Dph3	lncRNA	-	32082876	32085604	3	370,75,195	0,2030,2533
chr9	83109950	83146541	NM_175074_1-Hmgn3	lncRNA	-	83109950	83146541	6	479,73,51,30,51,111	0,1083,2269,4822,10422,36480
chr2	119167787	119172373	NM_177157_1-Gchfr	lncRNA	+	119167787	119172373	3	86,95,432	0,1888,4154
chr4	3938915	3943521	NM_181391_1-Chchd7	lncRNA	+	3938915	3943521	5	216,148,66,99,134	0,463,2330,3805,4472
chr9	109077989	109082377	NM_183250_1-Tma7	lncRNA	-	109077989	109082377	4	436,88,56,51	0,4012,4181,4337
chr8	4257675	4259222	NM_183315_1-Ctxn1	lncRNA	-	4257675	4259222	2	972,172	0,1375
chrM	2750	3638	NP_904328_1-mt-Nd1	lncRNA	+	2750	3638	1	888	0
chrM	2750	3702	NP_904328_2-mt-Nd1	lncRNA	+	2750	3702	1	952	0
chrM	7840	8602	NP_904333_1-mt-Atp6	lncRNA	+	7840	8602	1	762	0
chrM	8606	9391	NP_904334_2-mt-Co3	lncRNA	+	8606	9391	1	785	0
chrM	10153	11540	NP_904337_2-mt-Nd4	lncRNA	+	10153	11540	1	1387	0
chrM	14144	15250	NP_904340_2-mt-Cytb	lncRNA	+	14144	15250	1	1106	0
chrM	14144	15286	NP_904340_3-mt-Cytb	lncRNA	+	14144	15286	1	1142	0
chr15	98398444	98416122	NR_015496_1-1700031M16Rik	lncRNA	+	98398444	98416122	11	43,87,28,39,33,25,52,181,175,113,35	0,556,3324,3787,8429,11143,13529,14988,16769,17298,17643
chr15	98398444	98416264	NR_015496_2-1700031M16Rik	lncRNA	+	98398444	98416264	11	43,87,28,39,33,25,52,181,175,113,177	0,556,3324,3787,8429,11143,13529,14988,16769,17298,17643
chr10	77893419	77896016	NR_015547_1-1700009J07Rik	lncRNA	+	77893419	77896016	2	644,175	0,2422
chr10	77893419	77896111	NR_015547_2-1700009J07Rik	lncRNA	+	77893419	77896111	2	644,270	0,2422
chr18	36106202	36109922	NR_015571_1-4930471G03Rik	lncRNA	+	36106202	36109922	2	101,536	0,3184
chr18	36106202	36109953	NR_015571_2-4930471G03Rik	lncRNA	+	36106202	36109953	2	101,567	0,3184
chr6	35252698	35261637	NR_015608_1-1810058I24Rik	lncRNA	+	35252698	35261637	3	84,54,479	0,7711,8460
chr10	80826685	80829106	NR_027656_1-Oaz1-ps	lncRNA	+	80826685	80829106	5	220,146,173,86,236	0,1551,1775,2025,2185
chr10	80826685	80829283	NR_027656_3-Oaz1-ps	lncRNA	+	80826685	80829283	5	220,146,173,86,413	0,1551,1775,2025,2185
chr5	115631056	115631815	NR_027810_1-1110006O24Rik	lncRNA	-	115631056	115631815	1	759	0
chr1	157412713	157420231	NR_027984_1-2810025M15Rik	lncRNA	+	157412713	157420231	3	412,52,363	0,1030,7155
chr15	98567323	98568309	NR_028442_1-9330020H09Rik	lncRNA	+	98567323	98568309	2	202,671	0,315
chr2	30795574	30803643	NR_028486_1-1700001O22Rik	lncRNA	-	30795574	30803643	7	231,175,166,113,93,88,94	0,534,826,2293,5149,5339,7975
chr2	30795574	30803643	NR_028487_1-1700001O22Rik	lncRNA	-	30795574	30803643	7	231,139,166,113,93,88,94	0,570,826,2293,5149,5339,7975
chr10	7663404	7664630	NR_030698_1-A630066F11Rik	lncRNA	+	7663404	7664630	1	1226	0
chr8	84872110	84887394	NR_031759_1-Syce2	lncRNA	+	84872110	84887394	4	143,113,189,260	0,609,13824,15024
chr4	141614369	141615401	NR_033566_2-AI507597	lncRNA	+	141614369	141615401	3	108,109,444	0,205,588
chr4	141614369	141615568	NR_033566_5-AI507597	lncRNA	+	141614369	141615568	3	108,109,611	0,205,588
chr4	141614369	141615603	NR_033566_6-AI507597	lncRNA	+	141614369	141615603	3	108,109,646	0,205,588
chr1	73024615	73025497	NR_038002_1-1700027A15Rik	lncRNA	+	73024615	73025497	2	199,176	0,706
chr6	29985328	29993528	NR_040264_1-Smkr-ps	lncRNA	+	29985328	29993528	2	138,517	0,7683
chr3	100426461	100437743	NR_040543_1-4930406D18Rik	lncRNA	+	100426461	100437743	3	198,217,208	0,2059,11074
chr9	121587019	121614251	NR_040740_1-Lyzl4os	lncRNA	+	121587019	121614251	4	213,120,101,288	0,11914,15825,26944
chr5	112582931	112589997	NR_045397_1-1700034G24Rik	lncRNA	-	112582931	112589997	5	515,144,165,107,124	0,1101,3000,3372,6942
chr5	112583020	112589997	NR_045397_2-1700034G24Rik	lncRNA	-	112583020	112589997	5	426,144,165,107,124	0,1012,2911,3283,6853
chr1	20356453	20392251	NR_045734_1-4930486I03Rik	lncRNA	+	20356453	20392251	3	252,125,360	0,24641,35438
chr11	72266690	72268137	NR_045922_3-1700051A21Rik	lncRNA	+	72266690	72268137	2	835,257	0,1190
chr9	120577366	120578072	NR_073359_1-5830454E08Rik	lncRNA	+	120577366	120578072	1	706	0
chr7	121587394	121589775	NR_102286_2-4933432K03Rik	lncRNA	-	121587394	121589775	3	261,244,22	0,1816,2359
chr19	11047615	11050425	NR_102366_1-AW112010	lncRNA	-	11047615	11050425	3	478,114,38	0,663,2772
chr2	169962015	169963174	NR_131974_1-AY702102	lncRNA	-	169962015	169963174	1	1159	0
chr7	16872229	16874380	NR_152128_1-9330104G04Rik	lncRNA	-	16872229	16874380	2	684,169	0,1982
chr16	31427878	31429723	NR_152205_1-Gm15743	lncRNA	-	31427878	31429723	1	1845	0
chr7	126972623	126975826	NR_155498_3-Cdiptos	lncRNA	-	126972623	126975826	6	284,58,104,145,85,313	0,1829,1985,2316,2683,2890
chr2	152652885	152654215	NR_156705_2-1700030C14Rik	lncRNA	-	152652885	152654215	2	505,133	0,1197
chr1	134415469	134431723	CAGE_novel_100_1-Adipor1	mRNA	+	134424843	134431080	8	116,234,116,175,112,187,193,193	0,7452,8489,9282,10514,12613,15588,16061
chr1	134425924	134431723	CAGE_novel_101_1-Adipor1	mRNA	+	134425924	134431080	4	171,187,193,193	0,2158,5133,5606
chr1	134426087	134431723	CAGE_novel_101_2-Adipor1	mRNA	+	134426088	134431626	4	8,187,193,193	0,1995,4970,5443
chr15	76247880	76249903	CAGE_novel_1019_1-Grina	mRNA	+	76248542	76249268	6	297,109,200,128,143,686	0,379,569,892,1098,1337
chr15	76248001	76249529	CAGE_novel_1019_2-Grina	mRNA	+	76248542	76249268	6	176,109,200,128,143,312	0,258,448,771,977,1216
chr1	16101306	16103614	CAGE_novel_10_1-Rpl7	mRNA	-	16102799	16103614	6	53,209,109,137,166,104	0,421,1184,1386,1862,2204
chr15	76248263	76249529	CAGE_novel_1020_1-Grina	mRNA	+	76248542	76249268	5	105,200,128,143,312	0,186,509,715,954
chr15	76248613	76249529	CAGE_novel_1021_2-Grina	mRNA	+	76248614	76249268	4	36,128,143,312	0,159,365,604
chr15	76248989	76249903	CAGE_novel_1022_1-Grina	mRNA	+	76249416	76249746	2	132,686	0,228
chr15	76268088	76292572	CAGE_novel_1026_1-Spatc1	mRNA	+	76283606	76284721	5	215,656,110,139,408	0,15460,16607,16827,24076
chr15	76268088	76292703	CAGE_novel_1026_2-Spatc1	mRNA	+	76283606	76284721	5	215,656,110,139,539	0,15460,16607,16827,24076
chr15	76283696	76292572	CAGE_novel_1027_1-Spatc1	mRNA	+	76283696	76284721	4	508,110,139,408	0,999,1219,8468
chr15	76645775	76646482	CAGE_novel_1035_1-Cyhr1	mRNA	-	76646182	76646482	1	707	0
chr15	76904084	76906311	CAGE_novel_1036_1-Rpl8	mRNA	+	76904312	76904863	5	366,141,218,115,190	0,455,734,1772,2037
chr15	102521123	102523673	CAGE_novel_1107_1-Tarbp2	mRNA	+	102522019	102523006	6	90,72,117,127,201,488	0,601,858,1301,1726,2062
chr16	3905800	3907140	CAGE_novel_1118_1-1700037C18Rik	mRNA	-	3906072	3907138	2	500,299	0,1041
chr16	8660703	8666345	CAGE_novel_1130_1-Carhsp1	mRNA	-	8661055	8666343	4	400,122,167,100	0,2884,3552,5542
chr1	160044635	160075357	CAGE_novel_113_2-4930523C07Rik	mRNA	+	160044636	160075122	4	118,103,67,326	0,26065,26792,30396
chr16	10791383	10795973	CAGE_novel_1136_1-Prm2	mRNA	-	10791484	10791998	4	251,302,65,111	0,357,1672,4479
chr16	10791383	10795973	CAGE_novel_1137_1-Prm2	mRNA	-	10791484	10791998	4	251,302,106,111	0,357,1672,4479
chr16	17528085	17530279	CAGE_novel_1154_1-Thap7	mRNA	-	17528187	17528946	3	655,140,49	0,850,2145
chr16	17899351	17899932	CAGE_novel_1161_1-Tssk2	mRNA	+	17899373	17899811	1	581	0
chr16	32499004	32507211	CAGE_novel_1175_1-Zdhhc19	mRNA	+	32499006	32506362	5	143,105,85,226,165	0,617,6943,7347,8042
chr16	64766107	64769004	CAGE_novel_1187_1-4930453N24Rik	mRNA	-	64766312	64766672	2	886,80	0,2817
chr16	64766107	64769145	CAGE_novel_1187_2-4930453N24Rik	mRNA	-	64766312	64766672	2	886,221	0,2817
chr16	92319637	92321440	CAGE_novel_1202_1-Fam243	mRNA	-	92320642	92321440	1	1803	0
chr16	92319670	92320798	CAGE_novel_1203_1-Fam243	mRNA	-	92319841	92320219	1	1128	0
chr17	6121866	6124828	CAGE_novel_1217_1-Novel_gene_37666	mRNA	+	6121868	6122300	3	478,77,171	0,2305,2791
chr17	24720536	24721922	CAGE_novel_1242_1-Rps2	mRNA	+	24720536	24721146	4	195,333,91,119	0,433,1087,1267
chr17	24886758	24892140	CAGE_novel_1243_1-Spsb3	mRNA	+	24886759	24890352	6	347,137,177,187,57,667	0,1022,3525,3810,4075,4715
chr17	24890721	24892140	CAGE_novel_1244_1-Spsb3	mRNA	+	24891400	24891703	4	34,102,125,780	0,112,290,639
chr17	24890841	24892140	CAGE_novel_1245_1-Spsb3	mRNA	+	24891400	24891703	3	94,125,780	0,170,519
chr17	24891021	24892140	CAGE_novel_1246_1-Spsb3	mRNA	+	24891400	24891703	2	115,780	0,339
chr17	27099660	27101438	CAGE_novel_1265_1-Novel_gene_27780	mRNA	-	27099850	27101187	2	456,294	0,1484
chr17	27901211	27907743	CAGE_novel_1270_2-Taf11	mRNA	-	27901455	27901770	5	578,96,87,148,242	0,1317,1890,4051,6290
chr17	30153309	30208395	CAGE_novel_1310_1-Zfand3	mRNA	+	30153309	30208107	3	59,167,377	0,39254,54709
chr17	34282755	34287818	CAGE_novel_1322_1-H2-Aa	mRNA	-	34283760	34287818	5	268,174,281,248,97	0,400,820,1533,4966
chr17	34853819	34856252	CAGE_novel_1334_1-Nelfe	mRNA	+	34853820	34854292	5	314,144,54,102,164	0,402,626,877,2269
chr17	34853976	34856252	CAGE_novel_1334_3-Nelfe	mRNA	+	34853977	34854741	5	157,144,54,102,164	0,245,469,720,2112
chr17	56511250	56512164	CAGE_novel_1400_1-Znrf4	mRNA	-	56511321	56512164	1	914	0
chr17	56511250	56511843	CAGE_novel_1401_1-Znrf4	mRNA	-	56511321	56511843	1	593	0
chr18	12751661	12755140	CAGE_novel_1439_3-Cabyr	mRNA	+	12751685	12754459	3	167,602,76	0,2200,3403
chr18	12750722	12755140	CAGE_novel_1440_1-Cabyr	mRNA	+	12750724	12751819	2	1106,76	0,4342
chr18	80256305	80284072	CAGE_novel_1492_1-Slc66a2	mRNA	+	80256305	80283282	6	75,336,133,53,216,324	0,477,7115,16157,26971,27443
chr19	4757387	4765463	CAGE_novel_1501_1-Rbm4b	mRNA	+	4757389	4762096	4	282,670,221,200	0,4590,6963,7876
chr19	4757593	4765463	CAGE_novel_1501_2-Rbm4b	mRNA	+	4757595	4762638	4	76,670,221,200	0,4384,6757,7670
chr19	4762196	4765461	CAGE_novel_1502_2-Rbm4b	mRNA	+	4762197	4762638	2	451,117	0,3148
chr19	4762196	4765461	CAGE_novel_1503_2-Rbm4b	mRNA	+	4762197	4762638	3	451,221,117	0,2154,3148
chr19	4762196	4765461	CAGE_novel_1504_1-Rbm4b	mRNA	+	4762197	4762638	3	451,221,198	0,2154,3067
chr19	5728082	5729520	CAGE_novel_1512_1-Fam89b	mRNA	-	5728589	5729518	2	763,283	0,1155
chr19	6061783	6062470	CAGE_novel_1519_2-Znhit2	mRNA	+	6061784	6062426	1	687	0
chr19	7520824	7534199	CAGE_novel_1529_1-Atl3	mRNA	+	7532117	7533989	8	19,92,138,127,56,71,431,249	0,286,1245,8118,8784,9696,11192,13126
chr19	7521152	7534229	CAGE_novel_1530_2-Atl3	mRNA	+	7532117	7533989	7	50,138,127,56,71,431,279	0,917,7790,8456,9368,10864,12798
chr19	7532133	7534199	CAGE_novel_1532_1-Atl3	mRNA	+	7532135	7533989	2	314,249	0,1817
chr19	7532133	7534229	CAGE_novel_1532_2-Atl3	mRNA	+	7532135	7533989	2	314,279	0,1817
chr19	8846472	8848666	CAGE_novel_1539_1-Bscl2	mRNA	+	8846472	8847943	6	91,141,66,68,80,202	0,934,1195,1442,1609,1992
chr10	11290723	11295517	CAGE_novel_155_1-Fbxo30	mRNA	+	11290723	11295277	2	849,300	0,4494
chr10	11291294	11295517	CAGE_novel_155_2-Fbxo30	mRNA	+	11291436	11295420	2	278,300	0,3923
chr19	16266421	16267630	CAGE_novel_1562_1-Novel_gene_6088	mRNA	-	16267060	16267630	1	1209	0
chr19	45747808	45749278	CAGE_novel_1593_3-Npm3	mRNA	-	45748625	45749278	5	243,116,93,119,221	0,356,738,942,1249
chr2	25466714	25469748	CAGE_novel_1626_1-Ptgds	mRNA	-	25467867	25469747	6	631,101,116,76,139,188	0,1104,1358,2119,2274,2846
chr2	25466714	25469130	CAGE_novel_1630_1-Ptgds	mRNA	-	25467867	25469128	6	117,25,101,116,76,142	0,606,1104,1358,2119,2274
chr2	26593094	26596447	CAGE_novel_1641_2-Agpat2	mRNA	-	26593586	26596446	4	668,72,95,156	0,1686,2986,3197
chr2	29920782	29922535	CAGE_novel_1664_1-Odf2	mRNA	+	29920782	29922375	3	103,104,322	0,222,1431
chr2	32630234	32633859	CAGE_novel_1687_1-Ak1	mRNA	+	32630235	32633345	4	164,116,191,218	0,842,3060,3407
chr2	66123846	66124757	CAGE_novel_1696_1-Galnt3	mRNA	-	66123855	66124755	1	911	0
chr2	152293900	152312026	CAGE_novel_1787_1-Tbc1d20	mRNA	+	152293900	152304966	8	140,185,80,186,101,71,187,316	0,8252,11046,14089,14430,16486,17417,17810
chr2	152293900	152312063	CAGE_novel_1788_1-Tbc1d20	mRNA	+	152293900	152302357	8	140,206,80,186,101,141,187,353	0,8252,11046,14089,14430,16486,17417,17810
chr2	152293900	152312063	CAGE_novel_1789_1-Tbc1d20	mRNA	+	152309787	152311739	9	140,185,80,186,101,83,141,187,353	0,8252,11046,14089,14430,15825,16486,17417,17810
chr2	152304962	152312063	CAGE_novel_1792_1-Tbc1d20	mRNA	+	152309787	152311739	7	64,186,101,86,141,187,353	0,3027,3368,4760,5424,6355,6748
chr2	152942866	152945471	CAGE_novel_1801_1-Dusp15	mRNA	-	152942981	152944276	3	587,171,44	0,1285,2561
chr2	152942866	152946322	CAGE_novel_1802_1-Dusp15	mRNA	-	152942981	152944276	4	587,171,74,34	0,1285,2561,3422
chr2	153470560	153492530	CAGE_novel_1804_1-Nol4l	mRNA	-	153480456	153491771	5	237,111,143,155,819	0,7311,9862,13127,21151
chr2	156745913	156762957	CAGE_novel_1820_1-Dlgap4	mRNA	+	156748965	156760856	6	283,88,412,91,155,272	0,2419,3031,14938,15860,16772
chr2	156746129	156762957	CAGE_novel_1820_2-Dlgap4	mRNA	+	156748965	156760856	6	67,88,412,91,155,272	0,2203,2815,14722,15644,16556
chr2	173568662	173572618	CAGE_novel_1848_1-Ankrd60	mRNA	-	173568950	173572558	3	414,165,126	0,2383,3830
chr3	14886459	14900118	CAGE_novel_1873_1-Car2	mRNA	+	14886460	14895027	8	327,197,118,92,62,140,11,147	0,1375,8563,9076,10241,11455,12855,13512
chr3	14886459	14900239	CAGE_novel_1873_3-Car2	mRNA	+	14886460	14895027	8	327,197,118,92,62,140,11,268	0,1375,8563,9076,10241,11455,12855,13512
chr3	14886561	14900118	CAGE_novel_1873_4-Car2	mRNA	+	14886562	14895027	8	225,197,118,92,62,140,11,147	0,1273,8461,8974,10139,11353,12753,13410
chr3	14886662	14900118	CAGE_novel_1873_5-Car2	mRNA	+	14886664	14895027	8	124,197,118,92,62,140,11,147	0,1172,8360,8873,10038,11252,12652,13309
chr3	14886662	14900239	CAGE_novel_1873_6-Car2	mRNA	+	14886664	14895027	8	124,197,118,92,62,140,11,268	0,1172,8360,8873,10038,11252,12652,13309
chr3	92583877	92588993	CAGE_novel_1933_1-Smcp	mRNA	-	92584106	92584538	2	661,182	0,4934
chr3	92583877	92588993	CAGE_novel_1937_1-Smcp	mRNA	-	92584106	92584538	2	681,177	0,4939
chr3	92583877	92588993	CAGE_novel_1938_1-Smcp	mRNA	-	92584106	92584538	2	668,171	0,4945
chr3	100471673	100472812	CAGE_novel_1955_1-Tent5c	mRNA	-	100472262	100472811	1	1139	0
chr3	100471643	100472613	CAGE_novel_1956_2-Tent5c	mRNA	-	100472262	100472613	1	970	0
chr3	100471673	100472613	CAGE_novel_1956_3-Tent5c	mRNA	-	100472262	100472613	1	940	0
chr3	107553699	107554732	CAGE_novel_1966_1-Ubl4b	mRNA	-	107554375	107554732	1	1033	0
chr3	107895957	107898682	CAGE_novel_1969_2-Gstm5	mRNA	+	107898043	107898634	8	41,58,64,81,100,95,110,231	0,341,669,1331,1505,2010,2209,2494
chr3	107895836	107898682	CAGE_novel_1970_1-Gstm5	mRNA	+	107898043	107898634	8	158,90,64,81,100,95,110,231	0,447,790,1452,1626,2131,2330,2615
chr3	107895836	107898715	CAGE_novel_1970_2-Gstm5	mRNA	+	107898043	107898634	8	158,90,64,81,100,95,110,264	0,447,790,1452,1626,2131,2330,2615
chr3	107895836	107898682	CAGE_novel_1972_1-Gstm5	mRNA	+	107898043	107898634	8	162,75,64,116,85,95,110,231	0,462,790,1452,1641,2131,2330,2615
chr3	107895957	107898682	CAGE_novel_1972_2-Gstm5	mRNA	+	107898043	107898634	8	41,75,64,116,85,95,110,231	0,341,669,1331,1520,2010,2209,2494
chr3	107897469	107898682	CAGE_novel_1976_1-Gstm5	mRNA	+	107898043	107898634	4	93,95,110,231	0,498,697,982
chr3	107898015	107898682	CAGE_novel_1977_1-Gstm5	mRNA	+	107898016	107898634	3	47,110,231	0,151,436
chr3	121206977	121211349	CAGE_novel_1986_1-Tlcd4	mRNA	-	121207151	121211348	2	493,51	0,4321
chr3	121206977	121235736	CAGE_novel_1991_1-Tlcd4	mRNA	-	121228886	121235236	8	493,73,94,58,84,3,204,66	0,4321,21333,21871,24257,24555,28066,28693
chr3	150072592	150073186	CAGE_novel_2017_1-Novel_gene_101	mRNA	-	150072654	150073185	1	594	0
chr3	150072575	150073619	CAGE_novel_2018_1-Novel_gene_102	mRNA	-	150072654	150073542	1	1044	0
chr3	152184877	152186862	CAGE_novel_2020_2-Dnajb4	mRNA	-	152185304	152186822	2	503,447	0,1538
chr4	40936421	40948165	CAGE_novel_2042_1-Bag1	mRNA	-	40943628	40948163	8	255,62,107,111,2,82,128,443	0,711,2656,5104,6872,7204,9748,11301
chr4	108043841	108071352	CAGE_novel_2100_1-Scp2	mRNA	-	108044823	108071351	5	1004,79,129,102,95	0,3749,11598,20045,27416
chr4	111799107	111829095	CAGE_novel_2106_2-Spata6	mRNA	+	111806026	111828424	4	147,99,91,909	0,6824,23634,29079
chr4	119278150	119282217	CAGE_novel_2119_1-Ybx1	mRNA	-	119278321	119282215	4	217,265,82,71	0,784,3420,3996
chr4	120533005	120536659	CAGE_novel_2124_1-Slfnl1	mRNA	+	120533153	120535224	4	583,522,151,261	0,1940,2666,3393
chr4	123117343	123117998	CAGE_novel_2128_1-Oxct2b	mRNA	+	123117344	123117851	1	655	0
chr4	123321878	123322530	CAGE_novel_2129_1-Oxct2a	mRNA	-	123322023	123322530	1	652	0
chr10	79682194	79688096	CAGE_novel_213_1-Cdc34	mRNA	+	79682195	79685045	6	45,190,86,97,134,247	0,206,2624,2811,3039,5655
chr4	124849496	124850559	CAGE_novel_2133_2-1110065P20Rik	mRNA	-	124849805	124850558	2	466,327	0,736
chr4	128932148	128947515	CAGE_novel_2140_1-Azin2	mRNA	-	128932204	128934542	4	343,214,110,60	0,2309,13909,15307
chr4	128932148	128948955	CAGE_novel_2141_2-Azin2	mRNA	-	128934615	128947618	5	343,214,112,159,163	0,2309,13909,15311,16644
chr4	128932148	128949600	CAGE_novel_2142_1-Azin2	mRNA	-	128934615	128947618	6	343,214,112,159,165,10	0,2309,13909,15311,16644,17442
chr4	128932148	128946165	CAGE_novel_2143_1-Azin2	mRNA	-	128932204	128934542	3	343,214,108	0,2309,13909
chr4	129489031	129490486	CAGE_novel_2145_1-Tssk3	mRNA	-	129489070	129489652	3	701,108,24	0,792,1431
chr4	129489031	129489625	CAGE_novel_2146_1-Tssk3	mRNA	-	129489070	129489625	1	594	0
chr4	132332719	132334804	CAGE_novel_2158_1-Rcc1	mRNA	-	132332918	132334804	4	283,152,119,59	0,1388,1766,2026
chr4	132900774	132920756	CAGE_novel_2163_1-Fam76a	mRNA	-	132903968	132916189	8	534,101,135,86,157,152,54,29	0,1229,3124,9918,12895,15345,16948,19953
chr4	141102984	141112758	CAGE_novel_2195_1-Spata21	mRNA	+	141102985	141104031	8	447,88,137,71,117,175,183,163	0,971,1846,4160,4343,8284,8996,9611
chr4	148143570	148145689	CAGE_novel_2212_1-Mad2l2	mRNA	+	148143571	148145549	5	72,94,73,92,317	0,694,1084,1534,1802
chr4	150236727	150248871	CAGE_novel_2214_1-Eno1	mRNA	+	150245162	150247552	12	162,93,95,58,69,133,237,189,214,99,58,385	0,2746,4318,5395,7278,7514,8388,9851,10724,11113,11334,11759
chr4	150241115	150248871	CAGE_novel_2216_1-Eno1	mRNA	+	150245162	150247475	10	25,58,69,133,222,197,201,108,58,385	0,1007,2890,3126,4000,5455,6336,6716,6946,7371
chr4	150247497	150248871	CAGE_novel_2220_1-Eno1	mRNA	+	150247497	150248555	4	155,108,58,385	0,334,564,989
chr10	80054048	80056405	CAGE_novel_222_1-Gpx4	mRNA	+	80054049	80054755	7	290,94,144,151,24,59,219	0,466,652,920,1875,1992,2138
chr10	80054048	80056437	CAGE_novel_222_2-Gpx4	mRNA	+	80054049	80054755	7	290,94,144,151,24,59,251	0,466,652,920,1875,1992,2138
chr4	154157493	154158259	CAGE_novel_2225_1-Tprgl	mRNA	-	154157937	154158258	1	766	0
chr10	80292459	80294112	CAGE_novel_225_1-Rps15	mRNA	+	80293579	80293976	2	1417,145	0,1508
chr5	23507284	23518515	CAGE_novel_2261_1-Srpk2	mRNA	-	23507535	23518514	4	436,92,69,99	0,6668,7350,11132
chr10	80330305	80336439	CAGE_novel_226_2-Reep6	mRNA	+	80333562	80336161	7	40,93,138,168,80,238,853	0,3198,3384,3661,4408,4805,5281
chr5	30893102	30896091	CAGE_novel_2278_1-Agbl5	mRNA	+	30893909	30895043	5	359,169,135,202,325	0,799,1273,1895,2664
chr5	30893909	30896091	CAGE_novel_2279_1-Agbl5	mRNA	+	30893909	30895043	4	161,135,202,325	0,466,1088,1857
chr10	80334026	80336439	CAGE_novel_228_1-Reep6	mRNA	+	80334028	80336091	3	108,80,1329	0,687,1084
chr10	80334755	80336406	CAGE_novel_229_1-Reep6	mRNA	+	80334757	80336091	2	38,1296	0,355
chr5	73651541	73679462	CAGE_novel_2308_3-Spata18	mRNA	+	73657819	73668592	13	131,105,115,117,95,206,294,161,175,123,83,45,114	0,5954,6202,7687,15311,16981,17898,19571,20797,23675,25398,27451,27807
chr10	80335134	80336439	CAGE_novel_231_1-Reep6	mRNA	+	80335186	80335817	2	214,805	0,500
chr5	73657494	73679462	CAGE_novel_2312_1-Spata18	mRNA	+	73657819	73668592	12	106,115,117,95,206,294,161,175,123,83,45,114	0,249,1734,9358,11028,11945,13618,14844,17722,19445,21498,21854
chr10	80335324	80336439	CAGE_novel_231_2-Reep6	mRNA	+	80335325	80336091	2	24,805	0,310
chr5	73668616	73679462	CAGE_novel_2319_1-Spata18	mRNA	+	73668618	73669677	8	112,294,161,175,123,119,45,114	0,823,2496,3722,6600,8323,10376,10732
chr5	73668616	73679462	CAGE_novel_2320_1-Spata18	mRNA	+	73668618	73669677	8	112,294,161,175,123,98,45,114	0,823,2496,3722,6600,8323,10376,10732
chr5	76232492	76233095	CAGE_novel_2329_1-Novel_gene_19175	mRNA	-	76232611	76233070	1	603	0
chr5	77001515	77002345	CAGE_novel_2333_3-Novel_gene_30469	mRNA	+	77001539	77002343	1	830	0
chr10	80335506	80336439	CAGE_novel_234_1-Reep6	mRNA	+	80335506	80336091	1	933	0
chr5	105481420	105486084	CAGE_novel_2353_11-Lrrc8b	mRNA	+	105481421	105485875	2	508,281	0,4383
chr5	105481420	105486237	CAGE_novel_2353_12-Lrrc8b	mRNA	+	105481421	105485875	2	508,434	0,4383
chr5	105481539	105486084	CAGE_novel_2353_14-Lrrc8b	mRNA	+	105481541	105485875	2	389,281	0,4264
chr5	105481539	105486237	CAGE_novel_2353_15-Lrrc8b	mRNA	+	105481541	105485875	2	389,434	0,4264
chr5	105481539	105486477	CAGE_novel_2353_16-Lrrc8b	mRNA	+	105481541	105485875	2	389,674	0,4264
chr5	105480545	105486237	CAGE_novel_2353_1-Lrrc8b	mRNA	+	105480545	105485875	2	1383,434	0,5258
chr5	105480814	105486237	CAGE_novel_2353_3-Lrrc8b	mRNA	+	105480815	105485875	2	1114,434	0,4989
chr5	105480930	105486084	CAGE_novel_2353_5-Lrrc8b	mRNA	+	105480932	105485875	2	998,281	0,4873
chr5	105480930	105486477	CAGE_novel_2353_8-Lrrc8b	mRNA	+	105480932	105485875	2	998,674	0,4873
chr5	105481275	105486237	CAGE_novel_2353_9-Lrrc8b	mRNA	+	105481277	105485875	2	653,434	0,4528
chr5	115560762	115563510	CAGE_novel_2374_1-Rplp0	mRNA	+	115560764	115561171	5	242,146,185,140,227	0,337,571,1664,2521
chr5	115560762	115563628	CAGE_novel_2374_2-Rplp0	mRNA	+	115560764	115561171	5	242,146,185,140,345	0,337,571,1664,2521
chr10	80380968	80381901	CAGE_novel_238_1-Mex3d	mRNA	-	80380993	80381899	2	96,666	0,267
chr10	80380968	80382291	CAGE_novel_238_2-Mex3d	mRNA	-	80380993	80382289	2	96,1056	0,267
chr10	80380968	80382469	CAGE_novel_238_3-Mex3d	mRNA	-	80380993	80382469	2	96,1234	0,267
chr10	80380968	80382608	CAGE_novel_238_4-Mex3d	mRNA	-	80380993	80382514	2	96,1373	0,267
chr5	125385978	125386664	CAGE_novel_2409_1-Ubc	mRNA	-	125386056	125386662	1	686	0
chr5	125385978	125387471	CAGE_novel_2411_1-Ubc	mRNA	-	125386375	125387469	2	466,344	0,1149
chr5	125385978	125387911	CAGE_novel_2411_3-Ubc	mRNA	-	125386375	125387910	2	466,784	0,1149
chr5	125385978	125388032	CAGE_novel_2411_4-Ubc	mRNA	-	125386375	125388030	2	466,905	0,1149
chr5	125385978	125388153	CAGE_novel_2411_5-Ubc	mRNA	-	125386375	125388153	2	466,1026	0,1149
chr5	125385978	125387911	CAGE_novel_2419_1-Ubc	mRNA	-	125386603	125387910	2	694,556	0,1377
chr5	125385978	125388153	CAGE_novel_2419_2-Ubc	mRNA	-	125386603	125388153	2	694,798	0,1377
chr5	134593193	134598327	CAGE_novel_2428_2-Rfc2	mRNA	+	134598026	134598326	5	153,65,80,113,478	0,1016,2090,3689,4656
chr5	134594248	134598327	CAGE_novel_2429_1-Rfc2	mRNA	+	134598026	134598326	4	26,80,113,478	0,1035,2634,3601
chr5	134986053	134989925	CAGE_novel_2430_1-Wbscr25	mRNA	-	134986179	134986563	2	1026,47	0,3825
chr5	134986053	134992868	CAGE_novel_2431_1-Wbscr25	mRNA	-	134986179	134986563	3	1026,105,295	0,3825,6520
chr5	134992530	135000769	CAGE_novel_2432_8-Wbscr25	mRNA	-	135000350	135000767	3	461,110,699	0,4029,7540
chr5	134992530	135000982	CAGE_novel_2432_9-Wbscr25	mRNA	-	135000350	135000980	3	461,110,912	0,4029,7540
chr5	134992530	135001324	CAGE_novel_2433_5-Wbscr25	mRNA	-	135000350	135000698	3	444,110,1254	0,4029,7540
chr5	134992530	135000769	CAGE_novel_2434_2-Wbscr25	mRNA	-	135000350	135000767	3	374,110,699	0,4029,7540
chr5	135000190	135000769	CAGE_novel_2436_2-Wbscr25	mRNA	-	135000350	135000767	1	579	0
chr5	135000190	135001324	CAGE_novel_2437_1-Wbscr25	mRNA	-	135000355	135001128	2	252,799	0,335
chr5	135000190	135001324	CAGE_novel_2438_1-Wbscr25	mRNA	-	135000350	135000698	2	753,207	0,927
chr5	135000190	135000882	CAGE_novel_2439_1-Wbscr25	mRNA	-	135000350	135000881	1	692	0
chr5	135000190	135000982	CAGE_novel_2439_3-Wbscr25	mRNA	-	135000350	135000980	1	792	0
chr5	135000190	135001324	CAGE_novel_2440_1-Wbscr25	mRNA	-	135000652	135001128	2	515,527	0,607
chr5	135000190	135001105	CAGE_novel_2441_2-Wbscr25	mRNA	-	135000350	135000698	1	915	0
chr5	135735472	135744223	CAGE_novel_2446_1-Tmem120a	mRNA	-	135742020	135744221	13	333,68,64,92,61,65,89,95,59,116,118,142,175	0,425,598,782,969,1125,1274,1446,1718,6494,6809,8142,8576
chr5	135735491	135736972	CAGE_novel_2447_1-Tmem120a	mRNA	-	135735940	135736972	8	314,68,64,92,61,65,89,54	0,406,579,763,950,1106,1255,1427
chr10	80542275	80546614	CAGE_novel_246_2-Rexo1	mRNA	-	80542277	80542748	11	206,259,115,110,73,113,137,113,123,131,312	0,290,633,1026,1372,1728,2008,2485,3188,3601,4027
chr10	80542275	80545537	CAGE_novel_248_1-Rexo1	mRNA	-	80542277	80542748	9	206,259,115,110,73,113,137,113,74	0,290,633,1026,1372,1728,2008,2485,3188
chr6	32050287	32058915	CAGE_novel_2491_1-1700012A03Rik	mRNA	+	32051634	32058779	4	84,397,4,426	0,1046,3522,8202
chr6	72842518	72848333	CAGE_novel_2523_1-Kcmf1	mRNA	-	72842868	72848332	2	612,108	0,5707
chr6	83054729	83057674	CAGE_novel_2528-Aup1	mRNA	+	83055553	83056569	11	319,150,184,72,73,66,102,119,115,118,176	0,400,777,1169,1338,1639,1813,2030,2249,2547,2769
chr6	83161109	83162941	CAGE_novel_2533_2-1700003E16Rik	mRNA	+	83161349	83162891	3	24,221,1384	0,107,448
chr6	83162305	83162941	CAGE_novel_2537_1-1700003E16Rik	mRNA	+	83162306	83162891	1	636	0
chr6	99877622	99878198	CAGE_novel_2551_1-Novel_gene_23132	mRNA	-	99877815	99878196	1	576	0
chr10	80634337	80640338	CAGE_novel_257_1-Csnk1g2	mRNA	+	80638402	80638953	11	304,40,69,148,234,85,84,148,83,106,316	0,3551,3673,3824,4057,4369,4543,4748,5243,5431,5685
chr10	80634452	80640041	CAGE_novel_257_2-Csnk1g2	mRNA	+	80638402	80638953	11	189,40,69,148,234,85,84,148,83,106,19	0,3436,3558,3709,3942,4254,4428,4633,5128,5316,5570
chr10	80634452	80640273	CAGE_novel_257_3-Csnk1g2	mRNA	+	80638402	80638953	11	189,40,69,148,234,85,84,148,83,106,251	0,3436,3558,3709,3942,4254,4428,4633,5128,5316,5570
chr10	80634452	80640338	CAGE_novel_257_4-Csnk1g2	mRNA	+	80638402	80638953	11	189,40,69,148,234,85,84,148,83,106,316	0,3436,3558,3709,3942,4254,4428,4633,5128,5316,5570
chr10	80634337	80640338	CAGE_novel_258_1-Csnk1g2	mRNA	+	80638402	80638953	10	304,40,299,234,85,84,148,83,106,316	0,3551,3673,4057,4369,4543,4748,5243,5431,5685
chr10	80634452	80640273	CAGE_novel_258_2-Csnk1g2	mRNA	+	80638402	80638953	10	189,40,299,234,85,84,148,83,106,251	0,3436,3558,3942,4254,4428,4633,5128,5316,5570
chr10	80634452	80640338	CAGE_novel_258_3-Csnk1g2	mRNA	+	80638402	80638953	10	189,40,299,234,85,84,148,83,106,316	0,3436,3558,3942,4254,4428,4633,5128,5316,5570
chr6	128357365	128359111	CAGE_novel_2587_1-Rhno1	mRNA	-	128357650	128359109	2	828,5	0,1741
chr6	128357365	128358038	CAGE_novel_2588_1-Rhno1	mRNA	-	128357650	128358037	1	673	0
chr6	128357365	128358149	CAGE_novel_2589_2-Rhno1	mRNA	-	128357650	128358148	1	784	0
chr10	80634337	80640338	CAGE_novel_259_1-Csnk1g2	mRNA	+	80638402	80638953	11	304,40,69,148,234,85,84,148,126,106,316	0,3551,3673,3824,4057,4369,4543,4748,5200,5431,5685
chr10	80634452	80640338	CAGE_novel_259_2-Csnk1g2	mRNA	+	80638402	80638953	11	189,40,69,148,234,85,84,148,126,106,316	0,3436,3558,3709,3942,4254,4428,4633,5085,5316,5570
chr6	134396328	134438112	CAGE_novel_2599_1-Bcl2l14	mRNA	+	134423617	134428460	7	91,149,451,164,65,274,411	0,2314,27283,30968,32084,35810,41373
chr6	134398723	134438112	CAGE_novel_2600_1-Bcl2l14	mRNA	+	134398725	134430099	6	68,451,164,70,266,411	0,24888,28573,31343,33423,38978
chr10	80634337	80640338	CAGE_novel_260_1-Csnk1g2	mRNA	+	80638402	80638953	11	304,40,69,148,234,85,84,148,83,118,316	0,3551,3673,3824,4057,4369,4543,4748,5243,5431,5685
chr6	134427313	134438112	CAGE_novel_2602_1-Bcl2l14	mRNA	+	134427315	134432342	4	147,65,274,411	0,1099,4825,10388
chr10	80634337	80640338	CAGE_novel_261_1-Csnk1g2	mRNA	+	80638402	80638953	10	302,105,148,234,85,84,148,83,106,316	0,3637,3824,4057,4369,4543,4748,5243,5431,5685
chr10	80637897	80640338	CAGE_novel_262_1-Csnk1g2	mRNA	+	80638402	80638953	9	31,299,234,85,84,148,83,106,316	0,113,497,809,983,1188,1683,1871,2125
chr10	80637897	80640273	CAGE_novel_263_1-Csnk1g2	mRNA	+	80637898	80638953	10	31,69,148,234,85,84,148,83,106,251	0,113,264,497,809,983,1188,1683,1871,2125
chr10	80637897	80640338	CAGE_novel_263_2-Csnk1g2	mRNA	+	80637898	80638953	10	31,69,148,234,85,84,148,83,106,316	0,113,264,497,809,983,1188,1683,1871,2125
chr7	5093344	5098176	CAGE_novel_2638_1-Epn1	mRNA	+	5094962	5095903	7	42,83,303,110,83,257,604	0,555,1610,2299,2547,3810,4228
chr7	5097285	5098176	CAGE_novel_2639_1-Epn1	mRNA	+	5097862	5098174	2	126,604	0,287
chr7	5097401	5098176	CAGE_novel_2639_2-Epn1	mRNA	+	5097862	5098174	2	10,604	0,171
chr7	5097596	5098176	CAGE_novel_2640_1-Epn1	mRNA	+	5097862	5098174	1	580	0
chr10	80638181	80640273	CAGE_novel_264_1-Csnk1g2	mRNA	+	80638182	80638953	8	128,234,85,84,148,83,106,251	0,213,525,699,904,1399,1587,1841
chr10	80638181	80640338	CAGE_novel_265_1-Csnk1g2	mRNA	+	80638182	80638953	9	128,234,85,84,148,83,106,56,131	0,213,525,699,904,1399,1587,1841,2026
chr7	19724167	19732938	CAGE_novel_2657_1-Nectin2	mRNA	-	19724718	19732937	4	702,148,117,23	0,5871,6445,8748
chr10	80638181	80640273	CAGE_novel_266_1-Csnk1g2	mRNA	+	80638182	80638953	8	128,234,85,84,148,126,106,251	0,213,525,699,904,1356,1587,1841
chr10	80638181	80640338	CAGE_novel_266_2-Csnk1g2	mRNA	+	80638182	80638953	8	128,234,85,84,148,126,106,316	0,213,525,699,904,1356,1587,1841
chr7	25379919	25383298	CAGE_novel_2675_1-Lipe	mRNA	-	25380148	25383296	3	254,430,147	0,607,3232
chr7	25379919	25380952	CAGE_novel_2677_1-Lipe	mRNA	-	25380148	25380951	2	254,426	0,607
chr7	27158661	27159897	CAGE_novel_2686_1-Egln2	mRNA	-	27158994	27159896	3	550,67,110	0,863,1126
chr7	28184312	28187291	CAGE_novel_2691_1-Dyrk1b	mRNA	+	28184314	28185384	6	215,146,140,195,106,739	0,756,984,1522,2050,2240
chr7	28184312	28187291	CAGE_novel_2692_1-Dyrk1b	mRNA	+	28184314	28185384	7	215,146,140,35,195,106,739	0,756,984,1402,1522,2050,2240
chr7	28185098	28187291	CAGE_novel_2693_1-Dyrk1b	mRNA	+	28186852	28187188	6	116,140,35,195,106,739	0,198,616,736,1264,1454
chr7	28185331	28187291	CAGE_novel_2695_1-Dyrk1b	mRNA	+	28185332	28186457	5	105,35,195,106,739	0,383,503,1031,1221
chr7	28185883	28187291	CAGE_novel_2696_1-Dyrk1b	mRNA	+	28186852	28187188	3	146,106,739	0,479,669
chr7	28185989	28187291	CAGE_novel_2696_2-Dyrk1b	mRNA	+	28186852	28187188	3	40,106,739	0,373,563
chr7	28186382	28187291	CAGE_novel_2697_1-Dyrk1b	mRNA	+	28186852	28187188	2	86,739	0,170
chr7	28186568	28187291	CAGE_novel_2698_1-Dyrk1b	mRNA	+	28186569	28186923	1	723	0
chr7	28186697	28187291	CAGE_novel_2700_2-Dyrk1b	mRNA	+	28186852	28187188	1	594	0
chr7	28759047	28761739	CAGE_novel_2707_1-Nfkbib	mRNA	-	28759050	28759994	4	157,269,88,137	0,780,1130,2555
chr7	29172324	29173892	CAGE_novel_2721_5-Ggn	mRNA	+	29172324	29173760	2	776,136	0,1432
chr7	29172474	29173929	CAGE_novel_2721_7-Ggn	mRNA	+	29172474	29173760	2	626,173	0,1282
chr7	29172590	29173929	CAGE_novel_2721_8-Ggn	mRNA	+	29172591	29173760	2	510,173	0,1166
chr7	29244398	29247527	CAGE_novel_2722_1-Yif1b	mRNA	+	29244398	29245905	6	105,78,57,155,93,290	0,197,384,1268,1503,2839
chr7	30729782	30732331	CAGE_novel_2743_1-Gapdhs	mRNA	-	30730347	30732330	4	177,97,162,135	0,553,2120,2414
chr7	67514881	67545399	CAGE_novel_2807_1-Lrrc28	mRNA	-	67514972	67545399	4	297,159,175,33	0,14705,16734,30485
chr10	81393661	81395390	CAGE_novel_281_1-Smim24	mRNA	+	81393661	81394896	3	234,32,609	0,427,1120
chr7	97726381	97738244	CAGE_novel_2830_1-Aqp11	mRNA	-	97728994	97738243	4	323,116,617,26	0,2590,10988,11837
chr7	97726412	97738244	CAGE_novel_2831_3-Aqp11	mRNA	-	97726695	97738242	4	292,116,82,587	0,2559,10957,11245
chr7	99915987	99917818	CAGE_novel_2838_1-Xrra1	mRNA	+	99915988	99917415	4	118,115,105,438	0,711,995,1393
chr7	102210197	102237575	CAGE_novel_2867_1-Pgap2	mRNA	+	102236286	102237442	8	129,145,111,174,252,94,108,174	0,249,13182,16074,25897,26251,26925,27204
chr7	102210439	102237575	CAGE_novel_2868_1-Pgap2	mRNA	+	102236286	102237442	7	152,111,174,252,106,108,174	0,12940,15832,25655,26009,26683,26962
chr7	102210539	102237913	CAGE_novel_2870_2-Pgap2	mRNA	+	102236286	102237442	8	52,32,111,174,252,106,108,512	0,12243,12840,15732,25555,25909,26583,26862
chr7	127418972	127422024	CAGE_novel_2913_2-Zfp688	mRNA	-	127419126	127419531	2	669,375	0,2677
chr7	139255312	139267159	CAGE_novel_2941_1-Pwwp2b	mRNA	+	139255313	139266651	2	848,687	0,11160
chr7	139256038	139267159	CAGE_novel_2941_2-Pwwp2b	mRNA	+	139256039	139266651	2	122,687	0,10434
chr8	15041448	15042254	CAGE_novel_2968_2-BB014433	mRNA	-	15041655	15042252	1	806	0
chr8	15041448	15042997	CAGE_novel_2969_1-BB014433	mRNA	-	15041681	15042851	1	1549	0
chr8	23173742	23179452	CAGE_novel_2974_1-Gpat4	mRNA	-	23173750	23174053	4	918,79,128,37	0,1598,1766,5673
chr8	23173742	23180198	CAGE_novel_2975_1-Gpat4	mRNA	-	23173750	23174053	6	918,79,128,85,55,97	0,1598,1766,5673,6027,6359
chr8	23173742	23180937	CAGE_novel_2976_1-Gpat4	mRNA	-	23173750	23174053	8	918,79,128,85,55,115,93,77	0,1598,1766,5673,6027,6359,6891,7118
chr8	23173742	23175626	CAGE_novel_2977_1-Gpat4	mRNA	-	23173750	23174053	3	918,79,118	0,1598,1766
chr10	87018932	87058036	CAGE_novel_300_2-Novel_gene_2716	mRNA	-	87051099	87058034	5	247,53,199,94,184	0,5691,32142,36176,38920
chr8	69902185	69903515	CAGE_novel_3032_1-Tssk6	mRNA	+	69902187	69903037	2	507,705	0,625
chr8	69902185	69903515	CAGE_novel_3033_1-Tssk6	mRNA	+	69902187	69903129	2	483,427	0,903
chr8	69902185	69903515	CAGE_novel_3034_1-Tssk6	mRNA	+	69902187	69903301	2	555,441	0,889
chr8	69902407	69903515	CAGE_novel_3034_2-Tssk6	mRNA	+	69902409	69903301	2	333,441	0,667
chr8	69902407	69903545	CAGE_novel_3035_4-Tssk6	mRNA	+	69902409	69903129	1	1138	0
chr8	69902529	69903545	CAGE_novel_3037_3-Tssk6	mRNA	+	69902529	69903129	1	1016	0
chr8	70306553	70312990	CAGE_novel_3041_1-Cope	mRNA	+	70306554	70311644	7	98,53,81,155,68,74,131	0,1397,1942,3783,5075,6153,6306
chr8	70716908	70717646	CAGE_novel_3045_1-Iqcn	mRNA	+	70716910	70717567	1	738	0
chr8	71456710	71457350	CAGE_novel_3050_1-Abhd8	mRNA	-	71456728	71457106	1	640	0
chr8	71456710	71461334	CAGE_novel_3051_1-Abhd8	mRNA	-	71457325	71461285	4	667,216,170,88	0,1328,1668,4536
chr8	71456710	71458075	CAGE_novel_3052_1-Abhd8	mRNA	-	71456728	71457106	2	667,37	0,1328
chr8	71456740	71458198	CAGE_novel_3052_2-Abhd8	mRNA	-	71456740	71457106	2	637,160	0,1298
chr8	94389379	94394929	CAGE_novel_3084_1-Herpud1	mRNA	+	94392354	94394658	7	54,74,130,122,350,105,338	0,142,1339,2353,2795,4417,5212
chr8	94392242	94395359	CAGE_novel_3085_1-Herpud1	mRNA	+	94392243	94394658	3	282,105,768	0,1554,2349
chr8	105326376	105329050	CAGE_novel_3102_1-Tmem208	mRNA	+	105326468	105328462	5	98,95,59,370,278	0,675,1794,1946,2396
chr8	119445313	119446254	CAGE_novel_3115_1-Osgin1	mRNA	+	119445314	119445905	1	941	0
chr8	119445474	119446254	CAGE_novel_3116_2-Osgin1	mRNA	+	119445476	119445905	1	780	0
chr8	119445574	119446254	CAGE_novel_3118_2-Osgin1	mRNA	+	119445575	119445905	1	680	0
chr10	95515099	95542433	CAGE_novel_312_2-Ube2n	mRNA	+	95515207	95542301	4	138,173,140,161	0,26106,26539,27173
chr9	44067020	44079974	CAGE_novel_3163_1-Usp2	mRNA	+	44075406	44079748	4	200,257,856,238	0,1018,8346,12716
chr9	44067162	44079974	CAGE_novel_3163_2-Usp2	mRNA	+	44075406	44079748	4	58,257,856,238	0,876,8204,12574
chr9	44067020	44079577	CAGE_novel_3164_2-Usp2	mRNA	+	44075406	44079015	3	200,856,610	0,8346,11947
chr9	44075454	44093931	CAGE_novel_3166_1-Usp2	mRNA	+	44075454	44091270	12	768,50,123,111,110,64,103,80,78,107,120,157	0,13678,14576,15550,15758,16382,16631,16822,17023,17248,17673,18320
chr9	48495215	48495965	CAGE_novel_3178_1-Gm5617	mRNA	+	48495567	48495921	1	750	0
chr9	52002073	52002819	CAGE_novel_3184_1-Gm6981	mRNA	-	52002273	52002819	1	746	0
chr9	75388025	75389106	CAGE_novel_3218_1-Mapk6	mRNA	-	75388051	75389104	1	1081	0
chr9	75388025	75388754	CAGE_novel_3219_2-Mapk6	mRNA	-	75388051	75388753	1	729	0
chr9	75388025	75388938	CAGE_novel_3220_1-Mapk6	mRNA	-	75388051	75388936	1	913	0
chr9	78395454	78396183	CAGE_novel_3226_1-Novel_gene_6479	mRNA	-	78395576	78396158	1	729	0
chr9	95560510	95561119	CAGE_novel_3239_1-Paqr9	mRNA	+	95560510	95561086	1	609	0
chr9	106429537	106431566	CAGE_novel_3257_1-Rpl29	mRNA	+	106431092	106431449	4	276,44,64,497	0,433,771,1532
chr9	108565868	108567102	CAGE_novel_3277_1-Ndufaf3	mRNA	-	108566026	108566710	4	207,100,195,251	0,291,688,983
chrM	12439	14142	CAGE_novel_3364_1-mt-Nd5	mRNA	+	12440	12962	1	1703	0
chrX	73228305	73229780	CAGE_novel_3387_1-F8a	mRNA	+	73228306	73229461	1	1475	0
chr11	3705031	3705607	CAGE_novel_342_2-Osbp2	mRNA	-	3705064	3705606	2	176,218	0,358
chr11	3704997	3714663	CAGE_novel_345_1-Osbp2	mRNA	-	3705064	3711808	7	210,226,175,85,110,120,192	0,392,6697,6961,7122,7462,9474
chr11	3705031	3714663	CAGE_novel_345_2-Osbp2	mRNA	-	3705064	3711808	7	176,226,175,85,110,120,192	0,358,6663,6927,7088,7428,9440
chr11	3705031	3712216	CAGE_novel_346_2-Osbp2	mRNA	-	3705150	3711800	4	176,226,179,258	0,358,6659,6927
chr11	3705031	3712537	CAGE_novel_348_1-Osbp2	mRNA	-	3705064	3711808	6	179,226,175,95,103,78	0,358,6663,6927,7095,7428
chr11	3705031	3714663	CAGE_novel_351_1-Osbp2	mRNA	-	3705064	3711808	7	176,226,172,95,103,135,192	0,358,6666,6927,7095,7428,9440
chr11	3705031	3711865	CAGE_novel_352_1-Osbp2	mRNA	-	3705064	3711808	3	176,226,171	0,358,6663
chr11	3705031	3712031	CAGE_novel_353_1-Osbp2	mRNA	-	3705064	3712030	4	176,168,175,73	0,358,6663,6927
chr11	3705031	3717827	CAGE_novel_354_1-Osbp2	mRNA	-	3705064	3711808	11	176,226,175,95,103,135,245,146,54,117,33	0,358,6663,6927,7095,7428,9440,10057,10466,12066,12763
chr11	3704997	3717159	CAGE_novel_355_1-Osbp2	mRNA	-	3705064	3711808	10	210,226,175,95,103,120,245,146,54,62	0,392,6697,6961,7129,7462,9474,10091,10500,12100
chr11	3705031	3717159	CAGE_novel_355_2-Osbp2	mRNA	-	3705064	3711808	10	176,226,175,95,103,120,245,146,54,62	0,358,6663,6927,7095,7428,9440,10057,10466,12066
chr11	3705031	3714663	CAGE_novel_356_1-Osbp2	mRNA	-	3705064	3711808	6	179,226,175,271,120,192	0,358,6663,6927,7428,9440
chr11	3705031	3715155	CAGE_novel_357_1-Osbp2	mRNA	-	3705064	3711800	8	176,168,175,95,103,120,245,67	0,358,6663,6927,7095,7428,9440,10057
chr11	3705031	3726528	CAGE_novel_358_2-Osbp2	mRNA	-	3705032	3705599	12	176,237,175,95,103,120,245,146,54,117,192,209	0,347,6663,6927,7095,7428,9440,10057,10466,12066,12763,21288
chr11	6405024	6405682	CAGE_novel_371_1-Zmiz2	mRNA	+	6405271	6405616	1	658	0
chr11	6405153	6405682	CAGE_novel_371_2-Zmiz2	mRNA	+	6405154	6405616	1	529	0
chr11	54902925	54910374	CAGE_novel_401_1-Gpx3	mRNA	+	54909661	54910372	6	127,153,117,99,724,84	0,4202,5616,6115,6512,7365
chr11	69816567	69817203	CAGE_novel_444_1-Spem2	mRNA	-	69816625	69817201	1	636	0
chr11	69816532	69817340	CAGE_novel_444_2-Spem2	mRNA	-	69816625	69817339	1	808	0
chr11	69816567	69818088	CAGE_novel_446_1-Spem2	mRNA	-	69816625	69818087	2	1374,41	0,1480
chr11	69816567	69818295	CAGE_novel_446_2-Spem2	mRNA	-	69816625	69818177	2	1374,248	0,1480
chr11	69816567	69817909	CAGE_novel_448_1-Spem2	mRNA	-	69816625	69817909	1	1342	0
chr11	69897368	69899234	CAGE_novel_451_1-2810408A11Rik	mRNA	-	69898305	69899233	5	124,47,158,245,35	0,735,884,1479,1831
chr11	69897368	69900913	CAGE_novel_452_3-2810408A11Rik	mRNA	-	69899784	69900751	8	124,47,158,245,57,71,104,610	0,735,884,1479,1831,2149,2338,2935
chr11	69897368	69900913	CAGE_novel_453_1-2810408A11Rik	mRNA	-	69899784	69900751	9	124,135,47,158,245,57,71,104,610	0,251,735,884,1479,1831,2149,2338,2935
chr11	69897368	69899563	CAGE_novel_455_1-2810408A11Rik	mRNA	-	69898305	69899563	6	124,47,158,245,57,46	0,735,884,1479,1831,2149
chr11	88831674	88837167	CAGE_novel_503_2-Akap1	mRNA	-	88834715	88837166	6	155,62,73,67,150,155	0,634,1468,2988,3406,5338
chr11	95824536	95832138	CAGE_novel_519_1-Phospho1	mRNA	+	95828730	95831309	4	173,109,920,610	0,4130,5897,6992
chr1	4807789	4845197	CAGE_novel_5_1-Lypla1	mRNA	+	4837030	4844969	8	193,65,47,70,73,101,176,234	0,20795,22479,24522,29212,31598,33167,37174
chr11	95828721	95832138	CAGE_novel_521_2-Phospho1	mRNA	+	95828721	95831309	2	54,1705	0,1712
chr11	95828721	95832138	CAGE_novel_522_2-Phospho1	mRNA	+	95829727	95831309	3	54,121,1705	0,1005,1712
chr11	95829770	95832138	CAGE_novel_523_3-Phospho1	mRNA	+	95829772	95831309	2	77,1705	0,663
chr11	95830602	95832138	CAGE_novel_524_1-Phospho1	mRNA	+	95830604	95831309	1	1536	0
chr11	95830602	95832138	CAGE_novel_525_2-Phospho1	mRNA	+	95830604	95831309	2	751,610	0,926
chr11	95830716	95832138	CAGE_novel_527_1-Phospho1	mRNA	+	95830718	95831309	1	1422	0
chr11	95830827	95832138	CAGE_novel_529_1-Phospho1	mRNA	+	95830829	95831309	1	1311	0
chr11	98027823	98030476	CAGE_novel_541_1-Rpl19	mRNA	+	98027824	98029794	5	106,122,120,110,205	0,523,1572,1952,2448
chr11	100445431	100456978	CAGE_novel_545_1-Klhl10	mRNA	+	100445455	100447136	4	441,617,149,406	0,1690,10853,11141
chr11	100445548	100456978	CAGE_novel_545_2-Klhl10	mRNA	+	100447135	100456380	4	324,617,149,406	0,1573,10736,11024
chr11	100445736	100456978	CAGE_novel_545_3-Klhl10	mRNA	+	100447135	100456380	4	136,617,149,406	0,1385,10548,10836
chr11	100447490	100457023	CAGE_novel_546_2-Klhl10	mRNA	+	100456357	100456946	3	248,149,451	0,8794,9082
chr11	102192793	102194078	CAGE_novel_554_1-G6pc3	mRNA	+	102193491	102193806	3	74,141,635	0,292,650
chr11	106158042	106159776	CAGE_novel_579_2-Limd2	mRNA	-	106158552	106159011	4	791,139,44,428	0,893,1120,1306
chr11	106160520	106161156	CAGE_novel_584_3-Novel_gene_1787	mRNA	+	106160849	106161155	1	636	0
chr11	106781550	106782492	CAGE_novel_586_1-Ddx5	mRNA	-	106781849	106782491	2	706,23	0,919
chr1	64993921	64994525	CAGE_novel_60_1-Novel_gene_4	mRNA	-	64993950	64994523	1	604	0
chr11	116022293	116023761	CAGE_novel_607_1-H3f3b	mRNA	-	116023297	116023759	2	1242,136	0,1332
chr11	116022838	116023761	CAGE_novel_607_2-H3f3b	mRNA	-	116023297	116023759	2	697,136	0,787
chr11	116676707	116680708	CAGE_novel_616_1-St6galnac2	mRNA	-	116679990	116680707	4	245,329,99,801	0,645,1759,3200
chr11	120346277	120347105	CAGE_novel_630_4-Actg1	mRNA	-	120346349	120346816	3	256,181,194	0,360,634
chr11	120346277	120347283	CAGE_novel_630_6-Actg1	mRNA	-	120346770	120347283	3	256,181,372	0,360,634
chr11	120346277	120347706	CAGE_novel_631_2-Actg1	mRNA	-	120346770	120347346	4	256,181,438,70	0,360,634,1359
chr11	120345693	120346778	CAGE_novel_636_1-Actg1	mRNA	-	120346349	120346777	3	340,355,141	0,485,944
chr11	120542892	120549688	CAGE_novel_640_1-Mcrip1	mRNA	-	120543945	120549686	6	856,101,118,51,417,43	0,1012,1789,1985,6276,6753
chr12	8478879	8479764	CAGE_novel_655_2-Novel_gene_35143	mRNA	-	8479223	8479763	1	885	0
chr12	8478879	8480238	CAGE_novel_660_3-Novel_gene_35143	mRNA	-	8479223	8480237	1	1359	0
chr12	8478879	8479525	CAGE_novel_661_1-Novel_gene_35143	mRNA	-	8479223	8479523	1	646	0
chr1	4807793	4845150	CAGE_novel_6-Lypla1	mRNA	+	4837030	4844969	8	199,68,47,70,73,119,176,187	0,20788,22475,24518,29208,31576,33163,37170
chr1	4807789	4845151	CAGE_novel_7_1-Lypla1	mRNA	+	4807789	4837012	10	193,31,65,47,70,73,2,97,176,188	0,666,20795,22479,24522,29212,30808,31602,33167,37174
chr12	103424074	103425865	CAGE_novel_729_1-Ddx24	mRNA	-	103424076	103424592	2	523,86	0,1705
chr12	103424138	103425865	CAGE_novel_729_2-Ddx24	mRNA	-	103424139	103424592	2	459,86	0,1641
chr1	4807789	4845197	CAGE_novel_7_2-Lypla1	mRNA	+	4807789	4837012	10	193,31,65,47,70,73,2,97,176,234	0,666,20795,22479,24522,29212,30808,31602,33167,37174
chr1	75215557	75216322	CAGE_novel_73_1-Tuba4a	mRNA	-	75215621	75216320	1	765	0
chr12	110667690	110670770	CAGE_novel_734_2-1700001K19Rik	mRNA	-	110667691	110668763	4	120,505,50,51	0,757,2541,3029
chr12	110667690	110668947	CAGE_novel_735_1-1700001K19Rik	mRNA	-	110667691	110668946	2	120,500	0,757
chr12	110898077	110898586	CAGE_novel_739_1-Novel_gene_37451	mRNA	+	110898113	110898551	1	509	0
chr13	54681568	54683681	CAGE_novel_788_1-Rnf44	mRNA	-	54682224	54683649	8	243,99,121,87,121,161,173,86	0,366,545,759,1012,1221,1475,2027
chr1	86021964	86029261	CAGE_novel_82_1-Spata3	mRNA	+	86021964	86024420	5	385,2,171,143,49	0,1655,2366,4450,7248
chr13	119606972	119610457	CAGE_novel_836_2-Tmem267	mRNA	+	119606989	119609520	2	58,1265	0,2220
chr13	119609203	119610457	CAGE_novel_837_1-Tmem267	mRNA	+	119609205	119609520	1	1254	0
chr1	86908766	86909702	CAGE_novel_85_2-Novel_gene_30455	mRNA	-	86908792	86909701	1	936	0
chr14	14350029	14355490	CAGE_novel_853_1-Il3ra	mRNA	+	14350745	14355406	7	238,118,29,114,102,66,120	0,659,909,1021,1888,4978,5341
chr14	14350143	14355490	CAGE_novel_853_2-Il3ra	mRNA	+	14350745	14355406	7	124,118,29,114,102,66,120	0,545,795,907,1774,4864,5227
chr1	86908766	86909324	CAGE_novel_86_1-Novel_gene_30455	mRNA	-	86908792	86909323	1	558	0
chr14	48256186	48256819	CAGE_novel_901_1-Peli2	mRNA	+	48256186	48256582	1	633	0
chr14	70579587	70580285	CAGE_novel_932_1-Nudt18	mRNA	+	70579587	70579929	1	698	0
chr14	75582892	75591978	CAGE_novel_938_1-Cby2	mRNA	-	75583050	75584157	3	1343,193,63	0,7900,9023
chr14	75582838	75583897	CAGE_novel_942_1-Cby2	mRNA	-	75583050	75583896	1	1059	0
chr14	75582892	75591978	CAGE_novel_944_1-Cby2	mRNA	-	75583050	75584157	3	1343,89,63	0,8248,9023
chr14	101197701	101199227	CAGE_novel_962_2-Prr30	mRNA	-	101197918	101199226	1	1526	0
chr14	101197701	101198778	CAGE_novel_964_2-Prr30	mRNA	-	101197918	101198776	1	1077	0
chr14	101197701	101198878	CAGE_novel_966_2-Prr30	mRNA	-	101197918	101198878	1	1177	0
chr14	101197701	101198291	CAGE_novel_967_1-Prr30	mRNA	-	101197918	101198290	1	590	0
chr14	101197701	101199964	CAGE_novel_969_1-Prr30	mRNA	-	101197918	101199124	2	1784,30	0,2233
chr15	38226282	38226733	CAGE_novel_991_2-Odf1	mRNA	+	38226283	38226604	1	451	0
chr13	114824565	114828717	MSTRG.11574.1-Mocs2	mRNA	+	114824567	114828357	4	129,151,124,429	0,645,1592,3723
chr14	14345926	14355493	MSTRG.11877.2-Il3ra	mRNA	+	14349868	14355426	13	68,395,155,124,130,87,79,119,30,115,103,67,124	0,867,1987,2894,3316,3921,4262,4761,5011,5123,5990,9080,9443
chr14	50915672	50919776	MSTRG.12739.1-Osgep	mRNA	-	50915858	50919774	9	226,99,76,91,66,79,50,96,161	0,479,669,941,1127,1559,1781,2163,3943
chr14	70965565	70979322	MSTRG.13236.4_1-Gfra2	mRNA	+	70966309	70979317	7	57,110,141,173,54,33,401	0,641,1431,2678,11690,12808,13356
chr15	38219333	38226727	MSTRG.14029.2_1-Odf1	mRNA	+	38219334	38226604	2	66,592	0,6802
chr15	76369117	76371186	MSTRG.14632.2_3-Hgh1	mRNA	+	76369947	76370684	6	423,101,99,92,123,655	0,534,738,1044,1214,1414
chr15	76646938	76656429	MSTRG.14655.3_1-Cyhr1	mRNA	-	76647684	76656428	4	757,212,239,70	0,1160,2002,9421
chr15	80077793	80082617	MSTRG.14808.1-Rpl3	mRNA	-	80077849	80082429	9	101,120,96,102,161,187,136,169,228	0,193,537,913,1896,2572,3102,3821,4596
chr16	8660704	8682745	MSTRG.15550.3_1-Carhsp1	mRNA	-	8660940	8664415	5	399,123,168,39,145	0,2882,3550,11408,21896
chr16	8660703	8682745	MSTRG.15550.4_1-Carhsp1	mRNA	-	8660940	8664415	4	400,123,168,145	0,2883,3551,21897
chr16	18811806	18834352	MSTRG.15773.2_1-Ufd1	mRNA	+	18812414	18834310	13	77,159,133,33,122,131,73,69,66,48,89,82,117	0,452,3023,3522,6096,9232,11416,13181,13946,14448,15211,15829,22429
chr16	20693282	20702444	MSTRG.15849.1_1-Fam131a	mRNA	+	20698945	20701884	7	190,62,143,94,183,117,1021	0,1485,2456,5639,5985,6346,8141
chr16	65539757	65562543	MSTRG.16542.2_1-Chmp2b	mRNA	-	65540139	65562542	7	493,107,103,195,92,56,69	0,662,5519,7091,11205,14261,22717
chr17	6921479	6948321	MSTRG.17145.3_1-Rsph3b	mRNA	-	6921733	6948321	3	260,88,344	0,20189,26498
chr17	6921479	6948655	MSTRG.17145.3_2-Rsph3b	mRNA	-	6921733	6948525	3	260,88,678	0,20189,26498
chr17	27099627	27101304	MSTRG.17639.1_2-Novel_gene_18261	mRNA	-	27099850	27101187	2	593,161	0,1516
chr17	27099660	27101304	MSTRG.17639.1_3-Novel_gene_18261	mRNA	-	27099850	27101187	2	560,161	0,1483
chr17	27099660	27101304	MSTRG.17639.2_1-Novel_gene_27780	mRNA	-	27099850	27101187	2	494,161	0,1483
chr17	27099658	27101166	MSTRG.17639.3_1-Novel_gene_18245	mRNA	-	27100405	27101164	2	1035,23	0,1485
chr17	33691517	33718722	MSTRG.17860.2-Marchf2	mRNA	-	33692086	33715950	6	686,210,196,228,120,177	0,4519,11495,18227,24425,27028
chr17	72836621	72849505	MSTRG.18610.1_1-Ypel5	mRNA	+	72846302	72848804	4	170,165,337,271	0,9657,11958,12613
chr17	91088214	91089384	MSTRG.18944.1_1-Novel_gene_19284	mRNA	+	91088216	91088920	2	593,485	0,685
chr17	91088214	91089490	MSTRG.18944.3_2-Novel_gene_19286	mRNA	+	91088216	91088964	2	525,594	0,682
chr17	91088214	91089379	MSTRG.18944.4_1-Novel_gene_19283	mRNA	+	91088216	91088964	2	525,480	0,685
chr18	80206845	80222531	MSTRG.20131.4_1-Txnl4a	mRNA	+	80206847	80210129	5	56,190,69,104,353	0,308,3216,11858,15333
chr19	7198847	7205955	MSTRG.20455.2_2-Otub1	mRNA	-	7199041	7204419	7	392,195,85,119,99,62,309	0,524,815,1095,5210,5542,6799
chr19	7198820	7205955	MSTRG.20455.3_1-Otub1	mRNA	-	7199041	7199563	8	419,195,85,119,89,99,62,309	0,551,842,1122,4964,5237,5569,6826
chr1	153906434	153908274	MSTRG.2048.1_1-Glul	mRNA	+	153906434	153908182	4	61,128,200,411	0,585,851,1429
chr2	26593088	26604597	MSTRG.22014.1_1-Agpat2	mRNA	-	26593586	26604595	6	674,73,96,176,170,91	0,1691,2991,3202,4115,11418
chr1	4891980	4896642	MSTRG.22.1_1-Tcea1	mRNA	+	4891982	4896364	4	89,147,72,287	0,1436,2953,4375
chr2	74713123	74715877	MSTRG.22815.1_1-Hoxd3os1	mRNA	-	74713619	74714018	2	1278,172	0,2582
chr2	80837451	80838761	MSTRG.22963.2_1-Novel_gene_24167	mRNA	+	80837452	80838030	2	495,756	0,554
chr2	153470540	153492534	MSTRG.24039.5-Nol4l	mRNA	-	153470627	153491734	5	257,112,156,57,824	0,7330,13146,20818,21170
chr2	163405831	163417095	MSTRG.24250.2_1-Oser1	mRNA	-	163406404	163417094	4	1258,114,121,98	0,5565,9703,11166
chr2	167661737	167667698	MSTRG.24382.1-Novel_gene_9967	mRNA	+	167664980	167667644	4	256,49,159,316	0,1053,3149,5645
chr3	87931863	87939474	MSTRG.25638.2_1-Isg20l2	mRNA	+	87931864	87938707	3	412,106,237	0,6805,7374
chr3	89647795	89667426	MSTRG.25727.1_1-Kcnn3	mRNA	+	89652101	89667381	5	248,111,128,70,342	0,4222,13325,14918,19289
chr3	94433394	94443862	MSTRG.25805.1_4-Oaz3	mRNA	-	94443490	94443862	6	246,86,176,170,250,592	0,1069,1576,2561,2993,9876
chr3	94433394	94443862	MSTRG.25805.3_2-Oaz3	mRNA	-	94443490	94443862	6	246,86,176,170,250,749	0,1069,1576,2561,2993,9719
chr4	108165511	108179303	MSTRG.28017.1-Echdc2	mRNA	+	108172114	108178984	10	150,68,366,87,93,57,188,51,48,397	0,4203,4349,6577,7368,8283,8475,11561,12859,13395
chr4	108165511	108179303	MSTRG.28017.2-Echdc2	mRNA	+	108172114	108178984	9	150,366,87,93,57,188,51,48,397	0,4349,6577,7368,8283,8475,11561,12859,13395
chr4	132332438	132351624	MSTRG.28556.1_3-Rcc1	mRNA	-	132332826	132339997	11	564,153,120,156,123,97,180,188,82,121,14	0,1668,2046,2306,2980,3278,5292,5612,7486,15561,19172
chr4	150236727	150248827	MSTRG.29127.2_1-Eno1	mRNA	+	150236727	150248555	12	162,94,96,59,70,134,223,198,202,109,59,342	0,2745,4317,5394,7277,7513,8387,9842,10723,11103,11333,11758
chr5	112246495	112251184	MSTRG.30998.1-Cryba4	mRNA	-	112246670	112251137	4	323,143,142,166	0,1679,2673,4523
chr5	124835069	124861859	MSTRG.31407.2_3-Ccdc92	mRNA	-	124836543	124861857	5	1222,87,42,147,111	0,1410,3873,4591,26679
chr5	137314566	137322558	MSTRG.31863.1-Slc12a9	mRNA	-	137314950	137322558	3	1271,147,163	0,6827,7829
chr5	148505982	148552377	MSTRG.32218.1_1-Ubl3	mRNA	-	148506134	148551979	6	205,78,87,109,98,221	0,463,3286,5911,45970,46174
chr5	148505982	148552828	MSTRG.32218.1_2-Ubl3	mRNA	-	148506134	148551979	6	205,78,87,109,98,672	0,463,3286,5911,45970,46174
chr6	88222158	88223255	MSTRG.33455.1_1-Dnajb8	mRNA	+	88222483	88223167	1	1097	0
chr7	28767087	28788147	MSTRG.35232.4_1-Sirt2	mRNA	+	28771858	28788072	16	78,47,49,114,42,107,57,69,130,60,56,77,52,71,67,231	0,544,4723,5007,9770,9908,10103,11834,15681,18292,18576,18718,18877,20495,20674,20829
chr7	30186992	30193879	MSTRG.35285.2_2-Capns1	mRNA	-	30187506	30193879	10	541,59,117,79,69,65,58,90,34,2	0,678,3059,3486,3666,5169,5327,5510,5874,6885
chr7	44219609	44220696	MSTRG.35564.2-Klk1b5	mRNA	+	44219610	44220654	3	287,137,198	0,381,889
chr7	45725863	45729352	MSTRG.35668.1_1-Fam83e	mRNA	+	45725865	45728999	3	49,445,587	0,768,2902
chr7	46422691	46428164	MSTRG.35694.2_1-Kcnc1	mRNA	+	46427558	46428164	2	64,819	0,4654
chr7	102210172	102237560	MSTRG.36387.1_1-Pgap2	mRNA	+	102226280	102237531	9	154,146,20,112,175,253,107,109,160	0,273,12609,13206,16098,25921,26275,26949,27228
chr7	102210172	102237935	MSTRG.36387.1_2-Pgap2	mRNA	+	102226280	102237531	9	154,146,20,112,175,253,107,109,535	0,273,12609,13206,16098,25921,26275,26949,27228
chr7	127841807	127848956	MSTRG.36916.2_1-Stx4a	mRNA	+	127842038	127848652	10	261,102,100,75,71,109,77,138,111,388	0,456,637,876,1764,4212,4392,4680,6580,6761
chr8	105290124	105291527	MSTRG.39019.1_2-Novel_gene_17040	mRNA	+	105290125	105290440	3	438,232,242	0,779,1161
chr10	69112210	69117516	MSTRG.3903.1_1-Novel_gene_22190	mRNA	+	69112212	69115174	4	436,99,346,149	0,2055,2954,5157
chr9	35776529	35790082	MSTRG.40148.1_1-Pate6_Pate7	mRNA	-	35776612	35790082	4	232,129,126,115	0,577,13084,13438
chr9	44107696	44109185	MSTRG.40305.1_1-C1qtnf5	mRNA	+	44107757	44108812	2	275,891	0,598
chr9	59671869	59679372	MSTRG.40715.2-Pkm	mRNA	+	59671920	59678834	4	204,167,182,645	0,3698,6174,6858
chr9	65555959	65561929	MSTRG.40849.1_1-Plekho2	mRNA	-	65556077	65556953	4	1120,99,105,120	0,2659,3460,5850
chr9	65555997	65562173	MSTRG.40849.1_3-Plekho2	mRNA	-	65556077	65556953	4	1082,99,105,364	0,2621,3422,5812
chr9	78478462	78480569	MSTRG.41056.2_1-Eef1a1	mRNA	-	78478733	78480420	7	396,235,257,151,297,180,59	0,495,815,1161,1389,1778,2048
chr9	107563254	107565041	MSTRG.41466.3_1-Tusc2	mRNA	+	107563254	107563910	5	278,79,203,121,195	0,613,774,1321,1592
chrX	140923198	140938219	MSTRG.42988.3_1-Vsig1	mRNA	+	140926424	140938056	7	51,115,199,156,120,139,554	0,2744,3124,9266,9808,13068,14467
chr10	95515203	95542451	MSTRG.4572.1_1-Ube2n	mRNA	+	95515690	95542312	5	34,123,247,141,180	0,451,26001,26434,27068
chr11	48800345	48806085	MSTRG.5753.1_1-Rack1	mRNA	+	48802201	48806045	7	227,758,96,111,141,111,106	0,1317,3058,3512,3810,5199,5634
chr11	89060633	89067877	MSTRG.6923.2_1-Dgkeos	mRNA	+	89067459	89067810	3	190,52,538	0,5812,6706
chr11	95824652	95832138	MSTRG.7034.3_4-Phospho1	mRNA	+	95830439	95831309	3	57,110,1706	0,4013,5780
chr11	98023062	98030478	MSTRG.7159.2_1-Rpl19	mRNA	+	98027823	98030394	8	106,60,187,107,123,121,111,208	0,2344,3513,4760,5283,6332,6712,7208
chr1	59586559	59592178	MSTRG.721.2_1-Novel_gene_4255	mRNA	-	59591436	59592029	3	269,111,503	0,4808,5116
chr11	100319987	100322089	MSTRG.7243.1_1-Eif1	mRNA	+	100319988	100320922	2	173,1424	0,678
chr11	116677624	116680505	MSTRG.7834.1_10-St6galnac2	mRNA	-	116679990	116680503	3	57,100,599	0,841,2282
chr11	116677624	116680708	MSTRG.7834.1_12-St6galnac2	mRNA	-	116679990	116680707	3	57,100,802	0,841,2282
chr11	116677391	116679978	MSTRG.7834.1_2-St6galnac2	mRNA	-	116677513	116679977	3	290,100,72	0,1074,2515
chr11	116676707	116680110	MSTRG.7834.1_4-St6galnac2	mRNA	-	116677513	116680031	3	974,100,204	0,1758,3199
chr11	116677253	116680110	MSTRG.7834.1_5-St6galnac2	mRNA	-	116677513	116680031	3	428,100,204	0,1212,2653
chr11	116676707	116680258	MSTRG.7834.1_6-St6galnac2	mRNA	-	116677513	116680031	3	974,100,352	0,1758,3199
chr11	116677253	116680390	MSTRG.7834.1_8-St6galnac2	mRNA	-	116677513	116680031	3	428,100,484	0,1212,2653
chr12	8478879	8481980	MSTRG.8091.1_1-Novel_gene_35142	mRNA	-	8479223	8480303	3	1732,50,99	0,2872,3002
chr12	21417231	21421060	MSTRG.8253.3_1-Novel_gene_6104	mRNA	+	21417817	21418665	4	784,75,205,195	0,984,1398,3634
chr12	103434250	103440238	MSTRG.9266.2_1-Ifi27	mRNA	+	103439402	103440171	6	100,152,120,316,162,285	0,1171,2312,3139,5150,5703
chr9	48495602	48495965	NM_001004191_2-Gm5617	mRNA	+	48495603	48495921	1	363	0
chr18	25138617	25168538	NM_001004361_1-Tpgs2	mRNA	-	25138905	25168536	7	522,161,117,129,88,80,12	0,1828,2903,10496,12582,19626,29909
chr18	25138617	25169027	NM_001004361_2-Tpgs2	mRNA	-	25138905	25169025	7	522,161,117,129,88,80,501	0,1828,2903,10496,12582,19626,29909
chr2	164634707	164638802	NM_001012723-Wfdc16	mRNA	-	164635412	164638573	4	761,150,172,38	0,1140,3736,4057
chr2	164613699	164618213	NM_001012725-Wfdc6b	mRNA	+	164613752	164617906	4	174,135,171,327	0,1191,3576,4187
chr13	4233739	4248354	NM_001013785_1-Akr1c19	mRNA	+	4233770	4248120	9	115,168,117,78,123,110,166,83,277	0,2349,3296,4654,5228,8812,9187,13063,14338
chr16	27389018	27446351	NM_001025615_1-Ccdc50	mRNA	+	27389088	27446267	10	119,63,127,91,118,116,105,77,107,104	0,16628,17632,20305,28229,46543,47479,49282,55525,57229
chr7	127583364	127588086	NM_001033040_2-Ccdc189	mRNA	-	127583410	127588086	9	225,93,61,117,71,170,66,32,210	0,1456,1628,1780,2089,2910,3458,4199,4512
chr2	25361489	25365663	NM_001033293-Uap1l1	mRNA	-	25361646	25365615	9	250,67,186,141,194,173,176,205,337	0,581,1173,1754,2316,2611,3022,3391,3837
chr1	143739150	143746775	NM_001038593_3-Glrx2	mRNA	+	143741648	143746639	4	292,64,177,268	0,2497,5896,7357
chr1	55052769	55072697	NM_001039710_6-Coq10b	mRNA	+	55052769	55071803	5	221,150,193,102,1062	0,8505,11411,14727,18866
chr4	41505016	41517061	NM_001048005_1-1110017D15Rik	mRNA	-	41505567	41517060	7	152,87,230,73,113,145,34	0,551,2082,2504,3500,6415,12011
chr8	13550744	13562216	NM_001080781_1-1700029H14Rik	mRNA	-	13551909	13562216	9	374,274,79,65,51,48,163,52,58	0,903,3909,5180,6907,7880,8014,9337,11414
chr4	39450406	39451774	NM_001081095_2-1700009N14Rik	mRNA	+	39450795	39451446	2	127,1017	0,351
chr19	53529144	53541666	NM_001085390_1-Dusp5	mRNA	+	53529317	53541322	4	552,149,220,751	0,4681,8312,11771
chr11	46436965	46441521	NM_001104530_1-Med7	mRNA	+	46440579	46441281	3	44,170,959	0,2840,3597
chr6	87843176	87851019	NM_001109745_2-Cnbp	mRNA	-	87844038	87851018	5	980,202,93,117,116	0,1945,2288,2500,7727
chr14	51918760	51920697	NM_001128634_2-Tppp2	mRNA	+	51918760	51920612	3	200,154,271	0,580,1666
chr14	51918865	51920697	NM_001128634_3-Tppp2	mRNA	+	51918865	51920612	3	95,154,271	0,475,1561
chr4	124849496	124851172	NM_001142727_2-1110065P20Rik	mRNA	-	124849866	124850827	3	466,202,524	0,735,1152
chr1	155558620	155587794	NM_001145781_2-Acbd6	mRNA	+	155558622	155587475	4	239,65,97,355	0,6036,8964,28819
chr11	24080670	24173195	NM_001159290_2-Bcl11a	mRNA	+	24080672	24172800	5	69,330,102,143,497	0,4650,77582,82475,92028
chr2	152942866	152951428	NM_001159376_1-Dusp15	mRNA	-	152943180	152951355	7	587,172,75,50,83,34,94	0,1284,2560,3421,6171,7754,8468
chr11	98026580	98030476	NM_001159483_1-Rpl19	mRNA	+	98027823	98030394	6	182,107,123,121,111,206	0,1242,1765,2814,3194,3690
chr2	152669606	152705051	NM_001159551_2-H13	mRNA	+	152677553	152704145	13	158,99,83,89,86,126,58,84,37,103,86,200,430	0,7935,11444,16491,19056,19230,20237,22186,24880,25875,30576,34388,35015
chr2	125247247	125257729	NM_001159646_1-Dut	mRNA	+	125247271	125257413	7	154,133,92,45,75,71,373	0,516,1918,3725,9601,9822,10109
chr1	75168645	75171620	NM_001159905_1-Zfand2b	mRNA	+	75168851	75171280	10	62,76,95,132,152,93,61,68,73,385	0,185,539,854,1119,1721,1893,2040,2330,2590
chr11	96072992	96075648	NM_001161419_1-Atp5g1	mRNA	-	96073103	96075025	5	226,179,78,47,92	0,530,969,1994,2564
chr10	81346053	81350426	NM_001163166_1-Hmg20b	mRNA	-	81346464	81350424	10	424,133,216,73,47,121,204,109,56,20	0,506,787,1382,1932,2442,2832,3326,4080,4353
chr17	34605919	34612720	NM_001163379_2-Agpat1	mRNA	+	34610453	34612437	7	252,200,134,176,96,76,468	0,4525,4952,5354,5685,5871,6333
chr4	132900774	132922537	NM_001163792_1-Fam76a	mRNA	-	132901221	132922438	8	534,102,136,158,153,55,65,180	0,1228,3123,12894,15344,16947,19952,21583
chr5	110339816	110342995	NM_001164833_1-P2rx2	mRNA	-	110340192	110342955	12	481,78,66,94,131,139,81,97,76,72,136,216	0,688,851,1039,1284,1734,1957,2188,2361,2516,2683,2963
chr19	11469367	11472726	NM_001166376_1-Ms4a6c	mRNA	+	11471104	11472608	3	189,163,334	0,1721,3025
chrX	136732947	136742918	NM_001168227-Morf4l2	mRNA	-	136733610	136734477	4	1554,77,90,95	0,2598,6857,9876
chr8	84872796	84887394	NM_001168244_3-Syce2	mRNA	+	84872797	84887179	4	36,154,189,260	0,10634,13138,14338
chr12	86734567	86763795	NM_001195767_2-Lrrc74a	mRNA	+	86734654	86762880	15	130,129,173,108,97,50,82,86,195,96,147,108,83,94,172	0,1858,3104,6374,7133,10433,10939,13813,14455,19772,23897,27088,27994,28246,29056
chr8	70527981	70535326	NM_001199631_1-Fkbp8	mRNA	+	70529413	70534953	9	54,285,170,89,221,173,78,132,460	0,1409,2958,3203,3540,4595,6135,6501,6885
chr10	80330305	80336439	NM_001204931_2-Reep6	mRNA	+	80330305	80335117	5	40,94,139,169,1330	0,3197,3383,3660,4804
chr15	75045019	75048812	NM_001252055_1-Ly6c1	mRNA	-	75045401	75048810	4	591,117,98,28	0,2333,3422,3765
chr15	36772659	36790890	NM_001253807_1-Ywhaz	mRNA	-	36772717	36790890	5	118,96,164,124,207	0,2579,2756,3586,18024
chr15	74994878	74997906	NM_001271419_1-Ly6a	mRNA	-	74995261	74997904	4	601,117,83,28	0,1573,2656,3000
chr4	4527774	4528687	NM_001277919_1-Gm11780	mRNA	-	4528203	4528686	1	913	0
chr7	82174897	82307043	NM_001277954_1-Sh3gl3	mRNA	+	82270792	82306995	9	122,69,73,137,134,159,104,110,254	0,85234,93382,95882,98963,101229,109157,110123,131892
chr11	78178979	78180484	NM_001291236_1-Tlcd1	mRNA	+	78179078	78180330	4	242,83,83,538	0,390,560,967
chr4	109661152	109665704	NM_001301368_1-Cdkn2c	mRNA	-	109661248	109665146	3	474,140,95	0,3865,4457
chr10	80392538	80399531	NM_001306143-Mbd3	mRNA	-	80393099	80399231	7	480,186,178,91,138,160,314	0,556,1354,2027,2525,2897,6679
chr12	103668807	103676762	NM_001310472-Serpina16	mRNA	-	103668896	103675464	6	302,151,271,623,121,64	0,1463,3626,6035,7097,7891
chr5	30921860	30931244	NM_001310525_1-Khk	mRNA	+	30921861	30931047	7	147,117,73,147,89,158,283	0,2878,6582,7660,8687,8855,9101
chr5	134621324	134639327	NM_001312867_2-Eif4h	mRNA	-	134621508	134639326	6	324,138,97,65,188,87	0,624,4041,4216,6263,17916
chr11	69897368	69900529	NM_001316696_1-2810408A11Rik	mRNA	-	69897433	69900529	8	124,48,159,246,89,72,105,227	0,734,883,1478,1830,2148,2337,2934
chr6	128357365	128362734	NM_001326583_2-Rhno1	mRNA	-	128357650	128359270	3	828,249,367	0,1740,5002
chr6	128357365	128362867	NM_001326583_4-Rhno1	mRNA	-	128357650	128359270	3	828,249,500	0,1740,5002
chr6	128357365	128362867	NM_001326586_1-Rhno1	mRNA	-	128357650	128359270	4	828,249,127,500	0,1740,4692,5002
chr6	72360247	72362392	NM_001331169_3-Rnf181	mRNA	-	72360582	72361523	5	395,75,110,128,117	0,627,869,1164,2028
chr6	72360247	72362557	NM_001331169_4-Rnf181	mRNA	-	72360582	72361523	5	395,75,110,128,282	0,627,869,1164,2028
chr6	72360247	72362392	NM_001331173_2-Rnf181	mRNA	-	72360547	72362365	5	387,75,110,128,152	0,627,869,1164,1993
chr16	13819250	13835451	NM_001346109-Ntan1	mRNA	+	13819252	13835314	8	186,109,74,54,54,98,114,317	0,8137,9754,11867,12356,13086,15430,15884
chr11	102106675	102107832	NM_001346771-Pyy	mRNA	-	102106841	102107830	4	191,90,188,92	0,291,489,1065
chr10	81105966	81123845	NM_001347144_1-Map2k2	mRNA	+	81106146	81123730	11	272,211,147,78,52,125,214,65,62,46,226	0,2781,9059,12185,13142,13290,13523,15079,15936,16600,17653
chr10	81105966	81123879	NM_001347144_2-Map2k2	mRNA	+	81106146	81123730	11	272,211,147,78,52,125,214,65,62,46,260	0,2781,9059,12185,13142,13290,13523,15079,15936,16600,17653
chr10	81106184	81123845	NM_001347144_3-Map2k2	mRNA	+	81106185	81123730	11	54,211,147,78,52,125,214,65,62,46,226	0,2563,8841,11967,12924,13072,13305,14861,15718,16382,17435
chr12	80945533	80950497	NM_001347416_1-Srsf5	mRNA	+	80946594	80949978	8	135,145,71,99,70,74,111,781	0,1042,1777,1962,2262,3561,3960,4183
chr19	3283059	3291192	NM_001347420_1-Mrpl21	mRNA	+	3283059	3291041	7	112,58,86,164,53,104,216	0,1700,2250,3815,4643,5924,7917
chr11	120725425	120727271	NM_001347608_1-Dcxr	mRNA	-	120725503	120727229	7	182,159,100,43,155,98,94	0,312,662,843,985,1573,1752
chr8	70508268	70510255	NM_001348228_1-Uba52	mRNA	-	70508331	70509623	4	260,87,114,138	0,1027,1252,1849
chr1	4807789	4845151	NM_001355712_1-Lypla1	mRNA	+	4807790	4845016	8	193,32,66,48,71,74,177,189	0,665,20794,22478,24521,29211,33166,37173
chr1	4807789	4845197	NM_001355712_2-Lypla1	mRNA	+	4807790	4845016	8	193,32,66,48,71,74,177,235	0,665,20794,22478,24521,29211,33166,37173
chr3	152184889	152210056	NM_001356364_1-Dnajb4	mRNA	-	152185146	152186849	3	491,569,222	0,1525,24945
chr2	5809553	5844927	NM_001356503_1-Cdc123	mRNA	-	5809922	5844908	8	465,49,107,96,33,58,72,93	0,1242,11722,13548,23527,24102,32399,35281
chr9	45968521	45984365	NM_001357244_1-Pafah1b2	mRNA	-	45968687	45978722	6	445,123,117,90,88,184	0,4420,6559,7519,10120,15660
chr9	107539557	107542138	NM_001357289_1-Cyb561d2	mRNA	-	107539881	107541623	4	828,38,154,104	0,1445,1939,2477
chr1	74236516	74268207	NM_001357387_2-Arpc2	mRNA	+	74236825	74267795	11	94,82,35,113,46,187,94,127,101,101,437	0,301,9563,11615,14737,18311,19441,25942,27226,27836,31254
chr15	73724820	73756959	NM_001357591_1-Ptp4a3	mRNA	+	73751922	73756914	6	28,899,93,131,75,163	0,26308,28935,30473,31207,31976
chr15	80234107	80250099	NM_001357659_1-Mief1	mRNA	+	80246743	80250099	7	74,99,349,151,178,263,771	0,574,1697,12629,13766,14133,15221
chr7	27158657	27165728	NM_001357767-Egln2	mRNA	-	27159155	27165498	5	554,68,137,120,746	0,866,1129,1630,6325
chr7	24884675	24889811	NM_001360118-Rps19	mRNA	+	24885135	24889767	6	179,71,101,184,55,71	0,460,776,3606,4231,5065
chr8	84957673	84966213	NM_001364370_1-Rnaseh2a	mRNA	-	84957852	84965986	8	180,124,88,138,88,127,72,354	0,292,2102,2293,7457,7643,7897,8186
chr6	125039847	125049263	NM_001368695_1-Ing4	mRNA	+	125039848	125048407	8	50,72,167,115,109,148,62,896	0,4106,7056,7363,7631,7945,8328,8520
chr7	143866870	143897507	NM_001369835_1-Acte1	mRNA	+	143869178	143897368	10	51,148,141,129,111,85,162,189,182,283	0,317,2284,4862,14295,17053,24789,27149,29435,30354
chr11	101593867	101599240	NM_001372545_2-Gm11634	mRNA	-	101593957	101599185	4	117,50,352,145	0,1052,1515,5228
chrY	47890714	47893042	NM_001373905_5_1-Gm21918_5	mRNA	+	47892226	47892910	2	126,1097	0,1231
chr11	120542892	120549688	NM_001373934_1-Mcrip1	mRNA	-	120544901	120549686	5	856,102,119,52,521	0,1011,1788,1984,6275
chr19	28923480	28963822	NM_001374154_1-4430402I18Rik	mRNA	-	28927660	28963820	12	222,102,85,188,35,103,231,81,125,49,138,56	0,4168,5067,14751,15654,18231,20743,22270,25138,36199,40055,40286
chr7	102210197	102237913	NM_001374617_2-Pgap2	mRNA	+	102226280	102237531	8	129,146,112,175,253,107,109,513	0,248,13181,16073,25896,26250,26924,27203
chr7	24777166	24784648	NM_001374785_1-Ceacam10	mRNA	+	24777275	24784476	3	173,360,186	0,3703,7296
chr6	136923659	136941716	NM_007486_1-Arhgdib	mRNA	-	136924126	136933761	6	667,64,77,84,190,66	0,3012,5952,8600,9924,17991
chr12	40036181	40037428	NM_007487_2-Arl4a	mRNA	-	40036182	40036746	2	652,166	0,1081
chr1	191170296	191183333	NM_007498-Atf3	mRNA	-	191171481	191177470	4	1383,108,244,241	0,2078,6934,12796
chr6	72544390	72562983	NM_007599-Capg	mRNA	+	72544392	72562875	10	76,36,173,155,168,150,93,133,89,174	0,10882,11086,11360,11694,13320,13774,14348,16637,18419
chr17	47593816	47599067	NM_007632_3-Ccnd3	mRNA	+	47593816	47598776	5	36,216,160,137,459	0,917,3603,4186,4792
chr7	45233631	45238839	NM_007645-Cd37	mRNA	-	45233900	45238728	8	347,84,237,105,75,125,73,180	0,1052,1775,2483,3370,3528,4868,5028
chr7	24897496	24901853	NM_007655_1-Cd79a	mRNA	+	24897521	24901544	5	92,294,119,69,423	0,1598,2090,3736,3934
chr5	24419190	24423522	NM_007668_1-Cdk5	mRNA	-	24419375	24423485	12	272,81,61,70,97,75,96,57,61,68,89,74	0,409,592,1068,1302,1540,1764,3141,3307,3457,3607,4258
chr3	20215615	20242181	NM_007753-Cpa3	mRNA	-	20215804	20242180	11	377,85,203,91,111,102,102,103,125,76,78	0,4139,6471,7616,9471,11549,13192,13398,23938,26299,26488
chr8	122424777	122432907	NM_007806_1-Cyba	mRNA	-	122424877	122432867	6	310,82,84,75,70,98	0,1408,2158,2451,2877,8032
chr2	151542482	151560826	NM_008019_1-Fkbp1a	mRNA	+	151542482	151559586	5	262,48,113,163,206	0,335,14903,16975,18138
chr19	6977743	6980430	NM_008020_1-Fkbp2	mRNA	-	6977872	6980428	6	191,36,47,113,205,37	0,267,646,814,1229,2650
chr5	77349239	77408045	NM_008048-Igfbp7	mRNA	-	77349479	77408044	5	260,127,117,110,506	0,1988,2673,6322,58300
chr8	120736357	120755581	NM_008320_1-Irf8	mRNA	+	120739817	120755175	9	52,175,184,89,106,48,381,116,583	0,3459,7348,9262,10845,11941,16995,18030,18641
chr11	106311340	106314562	NM_008339-Cd79b	mRNA	-	106311806	106314484	6	565,42,119,309,51,145	0,666,981,1292,2320,3077
chr6	48739046	48743795	NM_008376-Gimap1	mRNA	+	48739046	48743358	3	110,98,1297	0,2273,3452
chr8	72319061	72321346	NM_008452_1-Klf2	mRNA	+	72319062	72320919	3	88,817,603	0,364,1682
chr11	100140817	100145927	NM_008471_1-Krt19	mRNA	-	100140912	100145859	6	350,126,162,157,83,497	0,462,705,1234,1608,4613
chr12	8922228	8938224	NM_008640_6-Laptm4a	mRNA	+	8922228	8938191	7	66,121,77,123,96,99,108	0,9399,12467,12637,13758,14468,15888
chr1	4807928	4845197	NM_008866_3-Lypla1	mRNA	+	4807928	4845016	9	54,32,66,48,71,74,102,177,235	0,526,20655,22339,24382,29072,31458,33027,37034
chr4	138725302	138743832	NM_008868_1-Pla2g2c	mRNA	+	138731584	138743762	6	186,127,101,145,104,234	0,428,6221,8959,10679,18296
chr11	98386622	98388179	NM_008890_1-Pnmt	mRNA	+	98386697	98388097	3	244,208,527	0,714,1030
chr4	122836055	122857992	NM_008917_3-Ppt1	mRNA	+	122836180	122857632	9	324,110,128,71,103,91,99,72,483	0,7939,8362,9915,12377,17535,18324,19750,21454
chrX	102184944	102189322	NM_009094_1-Rps4x	mRNA	-	102185029	102189300	7	187,158,172,98,181,78,25	0,558,1451,2410,2877,3349,4353
chr3	93555162	93564634	NM_009112_1-S100a10	mRNA	+	93555162	93564404	3	49,152,392	0,5781,9080
chrX	155213143	155216344	NM_009121_1-Sat1	mRNA	-	155213496	155216168	6	524,41,102,84,52,242	0,753,889,2457,2641,2959
chr16	11066357	11072930	NM_009223_1-Snn	mRNA	+	11072527	11072860	2	90,699	0,5874
chr16	11066357	11073220	NM_009223_3-Snn	mRNA	+	11072527	11072860	2	90,989	0,5874
chr1	75215557	75219378	NM_009447_2-Tuba4a	mRNA	-	75215621	75219195	4	1036,149,223,186	0,1269,1654,3635
chr2	78869046	78920578	NM_009454_1-Ube2e3	mRNA	+	78870484	78920055	6	359,222,51,133,148,621	0,1410,3375,44627,49640,50911
chr17	40293757	40319207	NM_009638-Crisp1	mRNA	-	40294383	40313076	8	754,89,95,146,88,117,74,53	0,4396,7565,11304,13934,15099,19247,25397
chr18	46741875	46790510	NM_009681_1-Ap3s1	mRNA	+	46741877	46790025	6	206,92,112,72,108,614	0,12495,16127,37312,38785,48021
chrX	136066567	136068135	NM_009749_1-Bex2	mRNA	-	136066812	136068134	3	640,73,85	0,1032,1483
chr3	14886692	14900239	NM_009801_10-Car2	mRNA	+	14886752	14900090	7	94,198,119,93,63,156,269	0,1141,8329,8842,10007,11221,13278
chr3	14886287	14900118	NM_009801_1-Car2	mRNA	+	14886752	14900090	7	499,198,119,93,63,156,148	0,1546,8734,9247,10412,11626,13683
chr3	14886561	14900239	NM_009801_7-Car2	mRNA	+	14886752	14900090	7	225,198,119,93,63,156,269	0,1272,8460,8973,10138,11352,13409
chr5	134945123	134946934	NM_009903-Cldn4	mRNA	-	134946112	134946745	1	1811	0
chr17	24426682	24439315	NM_010023_2-Eci1	mRNA	+	24426684	24439115	7	60,87,128,147,122,179,367	0,170,6450,9495,10537,10749,12266
chr2	127336158	127338373	NM_010090_1-Dusp2	mRNA	+	127336249	127337795	4	479,122,220,793	0,618,1090,1422
chr10	85097728	85102323	NM_010214_1-Fhl4	mRNA	-	85098075	85098915	2	1760,28	0,4567
chr7	45457948	45459630	NM_010240_1-Ftl1	mRNA	-	45458106	45459628	4	335,126,147,101	0,586,1135,1581
chr7	45457948	45459738	NM_010240_2-Ftl1	mRNA	-	45458106	45459736	4	335,126,147,209	0,586,1135,1581
chr17	46725668	46729164	NM_010321_1-Gnmt	mRNA	-	46725799	46729163	6	303,122,143,111,128,219	0,392,600,937,1596,3277
chr3	107895836	107898715	NM_010360_3-Gstm5	mRNA	+	107895836	107898549	8	162,76,65,82,101,96,111,265	0,461,789,1451,1625,2130,2329,2614
chr17	34145248	34151548	NM_010388_1-H2-DMb2	mRNA	+	34145415	34151095	6	222,282,285,117,36,464	0,2402,3302,5257,5541,5836
chr8	84661340	84662851	NM_010499_1-Ier2	mRNA	-	84662085	84662751	1	1511	0
chr15	74762063	74763582	NM_010742_1-Ly6d	mRNA	-	74762355	74763581	3	525,99,74	0,687,1445
chr16	13819316	13835448	NM_010946_1-Ntan1	mRNA	+	13819355	13835314	10	120,103,66,109,74,54,54,98,114,314	0,7566,7743,8071,9688,11801,12290,13020,15364,15818
chr11	70651855	70654634	NM_011072_2-Pfn1	mRNA	-	70652123	70654480	3	366,193,286	0,931,2493
chr14	55587446	55590938	NM_011190_1-Psme2	mRNA	-	55587484	55590889	11	119,87,55,68,69,98,31,87,63,33,97	0,207,593,786,997,1854,2034,2172,2586,3048,3395
chr9	98424927	98446547	NM_011254_2-Rbp1	mRNA	+	98424927	98446349	4	124,179,102,252	0,525,19662,21368
chr17	33952003	33955662	NM_011296_1-Rps18	mRNA	-	33952042	33955620	5	115,92,189,99,45	0,217,399,3074,3614
chr7	46712000	46715699	NM_011315_1-Saa3	mRNA	-	46712125	46715699	4	264,139,95,53	0,588,3009,3646
chr11	83065111	83070675	NM_011408_1-Slfn2	mRNA	+	83065293	83070333	2	232,1429	0,4135
chr2	164354071	164356291	NM_011414_1-Slpi	mRNA	-	164354876	164356290	4	242,150,162,104	0,804,1379,2116
chr4	119278168	119294499	NM_011732_1-Ybx1	mRNA	-	119278964	119294363	8	199,266,83,303,90,34,64,296	0,765,3401,3977,4612,6940,15573,16035
chr5	148505985	148552013	NM_011908_1-Ubl3	mRNA	-	148506134	148551979	5	202,78,87,109,61	0,460,3283,5908,45967
chr7	114264520	114276059	NM_011965_1-Psma1	mRNA	-	114264899	114276003	10	436,111,80,130,71,89,104,102,45,59	0,1913,2600,5200,5812,6533,9291,9505,9895,11480
chr19	6906709	6909554	NM_012021_1-Prdx5	mRNA	-	6906845	6909473	6	242,62,39,132,135,96	0,356,532,832,1272,2749
chr3	101275907	101287939	NM_013486-Cd2	mRNA	-	101275956	101287879	5	366,123,231,309,115	0,3880,7123,11499,11917
chr1	195103801	195131346	NM_013499_1-Cr1l	mRNA	-	195103861	195131305	10	106,105,76,24,186,402,86,100,180,159	0,3016,7278,8572,10854,13677,19888,25345,26028,27386
chr12	40203131	40223228	NM_013562_1-Ifrd1	mRNA	-	40203361	40222956	12	320,96,129,135,109,179,51,158,125,85,105,360	0,787,1165,3857,9178,9807,10077,10846,13058,14026,14246,19737
chr11	83525783	83530518	NM_013653_1-Ccl5	mRNA	-	83525976	83530518	3	281,112,133	0,3372,4602
chr17	65580052	65613555	NM_013933-Vapa	mRNA	-	65580688	65613298	6	795,174,81,104,153,336	0,2527,12238,13387,14849,33167
chr10	79526423	79533787	NM_015817-Plpp2	mRNA	-	79527131	79533675	6	825,177,58,275,152,164	0,1026,1391,4074,4453,7200
chr19	40222238	40271616	NM_016861-Pdlim1	mRNA	-	40222584	40271615	7	533,118,152,194,85,152,271	0,812,8268,21167,27380,29671,49107
chr10	117277544	117282271	NM_017372_2-Lyz2	mRNA	-	117278120	117282242	4	643,79,165,165	0,1098,3096,4562
chr7	82174897	82307043	NM_017400_1-Sh3gl3	mRNA	+	82174974	82306995	9	122,69,73,144,134,159,104,110,254	0,85234,93382,95875,98963,101229,109157,110123,131892
chr7	82174897	82307392	NM_017400_2-Sh3gl3	mRNA	+	82174974	82306995	9	122,69,73,144,134,159,104,110,603	0,85234,93382,95875,98963,101229,109157,110123,131892
chr8	83652677	83664785	NM_018771_1-Gipc1	mRNA	+	83652678	83664269	7	60,322,186,181,113,82,668	0,8281,9277,9557,10371,11242,11440
chr13	4592494	4609170	NM_018859_1-Akr1e1	mRNA	-	4593255	4609123	10	804,83,84,73,98,123,78,117,168,86	0,1067,2576,3165,4990,6275,8723,10186,14896,16590
chr5	95956938	95961067	NM_018866_2-Cxcl13	mRNA	+	95956970	95960268	4	93,133,81,854	0,1693,2942,3275
chr19	36083719	36104770	NM_019428_3-Rpp30	mRNA	+	36083721	36104445	11	99,56,57,75,72,90,117,30,38,80,435	0,1346,3239,3604,5419,10656,16452,17089,17514,18101,20616
chr3	95625004	95631776	NM_019561_1-Ensa	mRNA	+	95625005	95631447	4	172,126,167,345	0,1744,3536,6427
chr4	120666571	120667816	NM_019563_1-Cited4	mRNA	+	120666802	120667351	1	1245	0
chr7	118688560	118705537	NM_019580_1-Gde1	mRNA	-	118689002	118705536	6	590,212,93,106,176,148	0,3022,5932,6475,9994,16829
chrX	36874309	36883274	NM_019668_2-Ube2a	mRNA	+	36874311	36883140	6	220,81,26,90,89,263	0,401,857,7347,8289,8702
chr18	21001314	21026239	NM_019706_2-Rnf138	mRNA	+	21002059	21026154	7	226,213,166,116,57,112,154	0,642,7410,9362,16504,19573,24771
chr8	83434501	83442482	NM_019708_1-Scoc	mRNA	-	83435897	83442482	4	1539,84,72,61	0,3051,3483,7920
chr17	24896503	24897502	NM_019730_1-Nme3	mRNA	+	24896504	24897331	5	56,131,102,113,289	0,124,348,524,710
chr9	107563254	107565039	NM_019742_1-Tusc2	mRNA	+	107563254	107564912	3	278,121,193	0,1321,1592
chr5	122391916	122406141	NM_019824_1-Arpc3	mRNA	+	122391916	122405931	7	81,100,77,69,127,95,273	0,4900,9730,11442,12207,13167,13952
chr8	70508268	70510366	NM_019883_1-Uba52	mRNA	-	70508331	70509623	4	260,87,114,29	0,1027,1252,2069
chr6	50110240	50198372	NM_019939_1-Mpp6	mRNA	+	50145775	50198330	13	224,66,119,153,150,228,132,100,69,162,203,129,219	0,33478,35533,48441,52345,53181,68148,69935,70350,73469,84285,86273,87913
chr6	88222284	88223225	NM_019964_1-Dnajb8	mRNA	+	88222483	88223167	1	941	0
chr7	105742893	105744351	NM_020024_1-Taf10	mRNA	-	105742973	105744351	5	170,115,65,155,265	0,332,534,936,1193
chr2	104027798	104055127	NM_020593-Fbxo3	mRNA	+	104027862	104055035	10	168,90,164,115,205,46,85,123,116,292	0,2545,5797,15105,17859,20135,22472,23335,25566,27037
chr11	58932287	58938906	NM_022423-Rnf187	mRNA	-	58933393	58938904	4	1109,225,93,512	0,1719,4852,6107
chr17	24693189	24695942	NM_023040_1-Gfer	mRNA	-	24694279	24695941	3	1253,197,112	0,2064,2641
chr7	24884632	24889802	NM_023133_1-Rps19	mRNA	+	24885135	24889767	6	237,71,101,184,55,62	0,503,819,3649,4274,5108
chr17	33824644	33838302	NM_023202_1-Ndufa7	mRNA	+	33824644	33838189	4	36,50,150,204	0,956,5022,13454
chr9	108565591	108566982	NM_023247_1-Ndufaf3	mRNA	-	108565958	108566927	5	484,101,67,196,132	0,567,749,964,1259
chr7	127992635	127993746	NM_023258_1-Pycard	mRNA	-	127992711	127993653	3	330,57,364	0,479,747
chr2	54084092	54085552	NM_023396-Rprm	mRNA	-	54084974	54085304	1	1460	0
chr12	78842989	78862035	NM_023721_2-Atp6v1d	mRNA	-	78843468	78861459	9	621,79,67,104,45,68,80,118,617	0,2236,4777,5406,6750,7482,9275,14237,18429
chr19	5422827	5424763	NM_024176_1-Drap1	mRNA	-	5422919	5424714	7	198,89,94,120,94,73,91	0,503,732,944,1354,1533,1845
chr2	152293900	152312026	NM_024196_1-Tbc1d20	mRNA	+	152293973	152311965	8	140,186,81,187,102,142,188,317	0,8251,11045,14088,14429,16485,17416,17809
chr7	97400076	97407799	NM_024220_1-Ndufc2	mRNA	+	97400188	97407668	3	281,144,181	0,6789,7542
chr12	113140178	113145503	NM_024223_1-Crip2	mRNA	+	113140571	113145030	7	436,153,141,69,95,58,541	0,3280,3836,4050,4220,4631,4784
chr7	43437137	43438246	NM_024253_1-Nkg7	mRNA	+	43437138	43438097	4	323,147,135,208	0,399,637,901
chr13	19357898	19395733	NM_024270_1-Stard3nl	mRNA	-	19358992	19376603	9	231,74,96,118,54,78,78,283,30	0,1079,9845,12351,12581,14689,15237,18480,37805
chr8	71988481	72009626	NM_024444-Cyp4f18	mRNA	-	71988559	72009625	13	256,83,65,134,130,67,271,122,128,54,145,199,48	0,578,1225,1379,4350,4683,7404,9692,12393,12606,13906,20562,21097
chr17	46646384	46650130	NM_025302_2-Mrpl2	mRNA	+	46646386	46650096	7	14,169,142,116,111,74,247	0,1005,1852,2087,2274,2650,3499
chr11	51685385	51688652	NM_025319_1-0610009B22Rik	mRNA	-	51685646	51686069	2	707,105	0,3162
chr7	5015484	5018486	NM_025324_1-Zfp524	mRNA	+	5017474	5018440	2	76,1050	0,1952
chr7	126776993	126780512	NM_025347_1-Ypel3	mRNA	+	126776995	126780116	5	110,183,44,109,486	0,777,1060,1312,3033
chr3	135438669	135466058	NM_025356_1-Ube2d3	mRNA	+	135439774	135465240	8	195,155,64,32,78,106,94,864	0,974,16516,16676,20128,21305,24280,26525
chr8	71592475	71596266	NM_025396_2-Pgls	mRNA	+	71592477	71596191	5	29,108,102,141,210	0,1608,2193,2585,3581
chr1	136018000	136034356	NM_025439_1-Tmem9	mRNA	+	136018002	136034220	6	62,102,92,109,132,289	0,505,1657,6617,9396,16067
chr8	107150659	107183812	NM_025558_1-Cyb5b	mRNA	+	107150660	107183668	5	214,129,30,29,235	0,19151,19731,28754,32918
chr2	181187331	181188503	NM_025598_1-Ppdpf	mRNA	+	181187681	181188299	5	123,187,78,97,322	0,218,477,672,850
chr6	72360506	72362392	NM_025607_6-Rnf181	mRNA	-	72360582	72362365	5	136,75,110,128,152	0,368,610,905,1734
chr6	72360247	72362557	NM_025607_7-Rnf181	mRNA	-	72360582	72362365	5	395,75,110,128,317	0,627,869,1164,1993
chr6	72360506	72362557	NM_025607_8-Rnf181	mRNA	-	72360582	72362365	5	136,75,110,128,317	0,368,610,905,1734
chr19	41923735	41933302	NM_025644_2-Exosc1	mRNA	-	41923981	41933300	8	353,85,51,34,89,75,116,51	0,975,1453,2796,4289,7620,9313,9516
chr12	102758128	102775737	NM_025666_4-Ubr7	mRNA	+	102758130	102775735	11	50,134,61,96,54,106,209,150,163,62,44	0,3242,3792,5329,7679,8117,9941,10965,11652,13090,17565
chr19	7612788	7639238	NM_025731_5-Plaat5	mRNA	+	7612790	7639121	6	42,94,109,109,260,210	0,541,1746,6484,24518,26240
chr7	141215859	141218658	NM_025886-Rassf7	mRNA	+	141216748	141218301	6	81,131,713,132,79,389	0,861,1140,2026,2230,2410
chr9	21927570	21935865	NM_025977_1-Ccdc159	mRNA	+	21927717	21935800	13	158,134,227,34,89,82,187,68,77,116,83,99,70	0,1522,1737,3739,4128,4294,5233,5975,6125,6547,6864,7959,8225
chr7	81762937	81769470	NM_025997_2-Ramac	mRNA	+	81767553	81768558	3	119,197,1102	0,4589,5431
chr5	108269257	108278956	NM_026106_3-Dr1	mRNA	+	108269589	108278665	3	552,164,438	0,6311,9261
chr16	64766107	64770791	NM_026273_1-4930453N24Rik	mRNA	-	64766312	64770791	3	886,239,55	0,2816,4629
chr19	8772530	8774479	NM_026325_1-Tmem179b	mRNA	-	8772672	8774430	5	304,79,135,188,145	0,497,759,974,1804
chr4	154157484	154160684	NM_026388-Tprgl	mRNA	-	154158370	154160629	4	1081,154,177,330	0,1784,2600,2870
chr11	120725425	120727271	NM_026428_1-Dcxr	mRNA	-	120725503	120727229	8	182,118,65,100,43,155,98,94	0,312,516,662,843,985,1573,1752
chr17	33629091	33631711	NM_026712_1-Zfp414	mRNA	+	33629213	33631606	6	125,283,108,106,335,170	0,705,1275,1484,2037,2450
chr3	89459117	89469007	NM_026784_2-Pmvk	mRNA	+	89459369	89468650	5	347,64,153,130,494	0,2764,5178,8429,9396
chr15	89583203	89591864	NM_026817_3-Rabl2	mRNA	-	89583349	89590379	9	227,84,98,112,80,80,30,154,45	0,395,706,1075,3055,3710,4984,7069,8616
chr14	121878709	122020234	NM_026861_2-Ubac2	mRNA	+	121878743	122020057	9	65,128,120,110,124,48,246,123,285	0,26413,28581,29501,94899,104558,115515,130081,141240
chr4	43654231	43656465	NM_026871_1-Hint2	mRNA	-	43654319	43656439	5	180,73,105,141,107	0,281,484,674,2127
chr14	55015552	55024135	NM_026890_1-Ngdn	mRNA	+	55015576	55024008	11	36,60,72,138,85,53,124,169,157,58,147	0,616,1513,5501,5841,6003,6268,6485,7497,7783,8436
chr7	5051586	5053721	NM_026900_1-Zfp580	mRNA	+	5051588	5053335	2	128,917	0,1218
chr13	59756729	59770077	NM_026921_4-Isca1	mRNA	-	59756854	59769890	4	274,106,54,454	0,2160,6012,12894
chr16	17147095	17148842	NM_026940_1-Ydjc	mRNA	+	17147096	17148486	5	51,160,100,178,687	0,137,502,701,1060
chr19	42123408	42128959	NM_027106_2-Avpi1	mRNA	-	42123688	42128959	3	440,279,89	0,1339,5462
chr8	84957585	84966012	NM_027187_2-Rnaseh2a	mRNA	-	84957722	84966010	8	279,124,88,138,88,127,72,153	0,380,2190,2381,7545,7731,7985,8274
chr8	84957673	84966213	NM_027187_4-Rnaseh2a	mRNA	-	84957722	84965986	8	191,124,88,138,88,127,72,354	0,292,2102,2293,7457,7643,7897,8186
chr5	41624975	41708155	NM_027295_1-Rab28	mRNA	-	41625769	41707979	7	887,78,104,130,89,97,251	0,8197,10830,62745,73414,78462,82929
chr11	61653320	61672777	NM_027817-Grap	mRNA	+	61653322	61671858	5	104,98,123,169,1105	0,6901,10864,16515,18352
chr4	132311766	132329493	NM_027925_1-Trnau1ap	mRNA	-	132311869	132329379	9	240,34,163,120,132,53,100,98,141	0,2226,2438,7688,9912,13441,14179,16702,17586
chr8	119809220	119840539	NM_028071_1-Cotl1	mRNA	-	119810244	119840400	4	1135,158,83,216	0,13433,30921,31103
chr11	101974338	101984903	NM_028207_1-Dusp3	mRNA	-	101974733	101984736	3	601,227,292	0,7278,10273
chr5	114942201	114948535	NM_028211_2-2210016L21Rik	mRNA	+	114942201	114947997	6	154,43,99,74,91,854	0,3584,3816,4089,4961,5480
chr10	18011265	18023141	NM_028440_1-Abracl	mRNA	-	18011631	18023141	3	551,67,75	0,7573,11801
chr9	105143346	105144830	NM_028562_1-Nudt16l2	mRNA	-	105143439	105144829	3	303,270,43	0,1088,1441
chr8	71542929	71548030	NM_028617_1-Mvb12a	mRNA	+	71542973	71547824	9	128,99,97,127,120,107,62,57,269	0,203,457,2294,2617,2820,4043,4648,4832
chr5	103648590	103655575	NM_028824_1-1700016H13Rik	mRNA	-	103648820	103654986	4	364,155,135,131	0,831,6331,6854
chr2	154549038	154549998	NM_029305_2-1700003F12Rik	mRNA	+	154549040	154549947	3	29,60,459	0,297,501
chr2	164588315	164593564	NM_029325_2-Eppin	mRNA	-	164588637	164593516	4	336,168,132,139	0,998,3348,5110
chr8	70513393	70523097	NM_029366_1-Kxd1	mRNA	-	70513935	70523095	5	775,47,153,125,35	0,2001,4971,6543,9669
chr10	76562518	76570032	NM_029661_3-Spatc1l	mRNA	+	76562518	76569992	4	49,348,152,367	0,1329,6817,7147
chr5	125441842	125454866	NM_029752_2-Bri3bp	mRNA	+	125441844	125454753	3	50,103,541	0,9827,12483
chr3	88282760	88297023	NM_029801_1-Tsacc	mRNA	-	88282766	88295427	4	224,120,60,261	0,4337,12630,14002
chr2	25490844	25493911	NM_029958-Lcn12	mRNA	-	25490923	25493856	6	108,102,123,77,137,169	0,1163,1396,1586,2377,2898
chr2	3336167	3340996	NM_030063_1-Acbd7	mRNA	+	3336167	3340771	4	54,118,63,299	0,4165,4387,4530
chr2	76675541	76695662	NM_031256_1-Plekha3	mRNA	+	76675594	76695502	8	93,117,156,137,165,44,116,279	0,4621,7188,11077,11740,14903,17107,19842
chr8	69902407	69903515	NM_032004_5-Tssk6	mRNA	+	69902409	69903129	1	1108	0
chr11	96034941	96047397	NM_033568_1-Snf8	mRNA	+	96034941	96047332	8	126,51,139,105,73,142,75,203	0,377,4337,6683,8462,10219,11338,12253
chr4	129489031	129490486	NM_080442_1-Tssk3	mRNA	-	129489070	129490486	2	701,25	0,1430
chr4	129489031	129490595	NM_080442_2-Tssk3	mRNA	-	129489070	129490594	2	701,134	0,1430
chr2	130279311	130284432	NM_130884_1-Idh3b	mRNA	-	130279639	130283997	12	415,61,95,147,103,134,133,61,121,99,78,51	0,951,1145,1644,1901,2095,2326,2536,4397,4626,4859,5070
chr8	70597489	70608314	NM_133772-Ssbp4	mRNA	-	70597738	70608180	17	279,108,29,79,71,55,36,46,71,71,70,60,90,85,62,73,190	0,523,716,1049,1212,1364,1503,1628,1884,2035,2198,2350,2906,4742,4911,5084,10635
chr3	57458721	57575666	NM_133784_1-Wwtr1	mRNA	-	57458925	57575253	7	389,113,122,200,137,435,66	0,3797,4721,18635,43010,116101,116879
chr5	100553734	100572202	NM_139198_1-Plac8	mRNA	-	100556490	100562733	5	254,116,125,138,58	0,2745,6017,8890,18410
chr11	22899753	22982099	NM_144514_1-Commd1	mRNA	-	22899949	22956674	3	304,282,21	0,56657,82325
chr11	5058127	5060385	NM_145216-Rasl10a	mRNA	+	5058305	5060065	3	397,125,588	0,1305,1670
chr10	80583657	80590297	NM_145421_1-Abhd17a	mRNA	-	80583837	80586846	5	406,180,195,516,123	0,485,1950,2857,6517
chr2	167643224	167661544	NM_145538-Tmem189	mRNA	-	167644060	167661496	6	958,213,145,92,120,172	0,1539,2807,3743,11383,18148
chr7	120102425	120120986	NM_145586-Tmem159	mRNA	+	120104733	120120255	5	90,200,169,139,813	0,2204,12960,13794,17748
chr4	116819898	116821493	NM_146256_1-Hpdl	mRNA	-	116820146	116821262	1	1595	0
chr6	48701582	48708244	NM_153175-Gimap6	mRNA	-	48702182	48708150	3	1241,85,286	0,2839,6376
chrX	37191221	37192465	NM_153503-Rnf113a1	mRNA	+	37191391	37192417	1	1244	0
chr6	48684577	48692055	NM_174990_1-Gimap4	mRNA	+	48684577	48691299	3	46,72,1685	0,2260,5793
chr2	73908449	73911299	NM_175015_1-Atp5g3	mRNA	-	73908592	73910993	5	258,194,78,106,48	0,734,1414,2505,2802
chr18	34759108	34770876	NM_175104_2-Fam53c	mRNA	+	34762646	34770858	5	36,230,58,785,279	0,3386,3964,9059,11489
chr7	97726381	97737646	NM_175105_1-Aqp11	mRNA	-	97726624	97737645	3	323,117,278	0,2589,10987
chr7	97726412	97737646	NM_175105_2-Aqp11	mRNA	-	97726624	97737645	3	292,117,278	0,2558,10956
chr6	83349477	83358391	NM_175277_1-Bola3	mRNA	+	83349500	83358212	4	77,124,89,245	0,1788,3564,8669
chr5	123015504	123029817	NM_175423_1-Orai1	mRNA	+	123015563	123029680	2	62,743	0,13570
chr3	28781276	28794740	NM_177586_1-Eif5a2	mRNA	+	28781278	28794455	5	137,201,105,132,345	0,739,1451,12408,13119
chr10	79682489	79688393	NM_177613_3-Cdc34	mRNA	+	79682491	79688059	5	101,87,98,135,545	0,2328,2515,2743,5359
chr3	87930313	87939476	NM_177663_1-Isg20l2	mRNA	+	87931483	87939351	4	298,945,201,239	0,1017,8260,8924
chr6	136808312	136808792	NM_177688_1-H2aj	mRNA	+	136808312	136808729	1	480	0
chr7	19505793	19508375	NM_177692_1-Bloc1s3	mRNA	-	19507013	19507601	2	1817,71	0,2511
chr11	3330730	3342144	NM_178149_1-Pik3ip1	mRNA	+	3330934	3341727	6	274,117,120,204,79,622	0,1184,1378,2478,2774,10792
chr3	96238478	96239142	NM_178216-H3c14	mRNA	-	96238530	96239142	1	664	0
chr5	73651541	73679462	NM_178387_3-Spata18	mRNA	+	73651543	73679355	13	131,106,116,107,96,207,295,162,176,124,84,46,115	0,5953,6201,7686,15310,16980,17897,19570,20796,23674,25397,27450,27806
chr1	130717074	130719593	NM_178691_2-Yod1	mRNA	+	130717483	130719419	2	737,878	0,1641
chr19	5728090	5729268	NM_181452_1-Fam89b	mRNA	-	5728589	5729266	2	778,32	0,1146
chr19	5728090	5729520	NM_181452_4-Fam89b	mRNA	-	5728589	5729518	2	778,284	0,1146
chr9	95559955	95561120	NM_198414_1-Paqr9	mRNA	+	95559955	95561086	1	1165	0
chr2	130563741	130565382	NM_207207_1-Mrps26	mRNA	+	130563742	130565057	4	249,147,124,445	0,339,566,1196
chrX	136955264	136976850	NM_207267_1-Tmsb15l	mRNA	-	136955444	136976849	4	218,105,105,92	0,1470,20133,21494
chr18	21002073	21026270	NM_207623_2-Rnf138	mRNA	+	21002074	21026154	7	96,166,116,57,112,108,185	0,6651,8603,15745,18814,22335,24012
chrM	5327	6907	NP_904330_2-mt-Co1	mRNA	+	6550	6907	1	1580	0
chr16	42955559	42956061	NR_002445_2_1-Ndufs5-ps_2	mRNA	+	42955630	42955951	1	502	0
chr4	118359998	118362745	NR_003946_1-Hyi	mRNA	+	118359998	118362657	7	233,115,79,50,70,135,162	0,1617,1875,2042,2192,2364,2585
chr10	88472818	88503634	NR_027477_1-Chpt1	mRNA	-	88475404	88503632	9	166,204,126,159,132,85,142,148,50	0,2514,3529,4191,7996,9412,15563,16762,30766
chr2	120604883	120609304	NR_027510_1-Lrrc57	mRNA	-	120605216	120609001	6	375,186,269,139,106,31	0,1064,2915,3789,4034,4390
chr2	120604846	120609507	NR_027510_2-Lrrc57	mRNA	-	120605216	120609001	6	412,186,269,139,106,234	0,1101,2952,3826,4071,4427
chr5	135009916	135012164	NR_033794_2-Abhd11	mRNA	+	135009916	135012019	5	201,174,171,182,278	0,970,1293,1567,1970
chr6	29985328	29993186	NR_040263_1-Smkr-ps	mRNA	+	29985328	29993184	2	138,179	0,7679
chr4	148152798	148158823	NR_104375-Fbxo44	mRNA	-	148154421	148158801	6	846,147,136,96,127,287	0,1488,3347,3596,3781,5738
chr7	45324941	45325645	NR_110499_1-Rpl14-ps1	mRNA	+	45324964	45325615	1	704	0
chrY	90785073	90816459	NR_137282_1-Erdr1	mRNA	+	90785557	90793353	3	906,122,111	0,8222,31275
chr17	24886758	24892140	NR_152137_1-Spsb3	mRNA	+	24890385	24891703	6	347,138,178,103,126,781	0,1021,3524,4074,4252,4601
chr5	112337395	112342979	NR_153105_1-Srrd	mRNA	-	112338495	112342978	7	346,72,250,99,227,41,105	0,580,922,2323,2501,3700,5479
chr11	54826868	54860887	NR_156460_2-Lyrm7	mRNA	-	54841131	54860656	8	197,154,283,273,82,71,73,336	0,5618,7706,14061,21710,23476,26358,33683
chr8	119437233	119446254	NR_157155_2-Osgin1	mRNA	+	119445230	119445905	6	60,108,137,192,92,1296	0,4161,5199,5682,5958,7725
chr17	25830640	25832935	NR_157362_1-Stub1	mRNA	-	25831438	25832853	6	370,117,323,166,199,244	0,461,668,1155,1405,2051
chr8	85026861	85030284	NR_160793_1-Trir	mRNA	+	85026862	85029509	3	373,194,410	0,2561,3013
chr15	76248510	76249903	CAGE_novel_1021_1-Grina	mRNA	+	76248542	76249268	4	139,128,143,686	0,262,468,707
chr15	76268081	76292703	CAGE_novel_1024_1-Spatc1	mRNA	+	76268081	76284066	5	295,149,110,139,539	0,15974,16614,16834,24083
chr15	76268088	76292572	CAGE_novel_1025_1-Spatc1	mRNA	+	76283606	76284701	5	215,656,205,139,408	0,15460,16512,16827,24076
chr15	76904300	76906311	CAGE_novel_1036_2-Rpl8	mRNA	+	76904300	76904863	5	150,141,218,115,190	0,239,518,1556,1821
chr15	88600348	88601539	CAGE_novel_1072_1-Zdhhc25	mRNA	+	88600463	88601303	1	1191	0
chr1	153900587	153908284	CAGE_novel_108_1-Glul	mRNA	+	153906474	153907892	7	558,178,161,146,127,199,420	0,2347,3950,5762,6433,6699,7277
chr15	98255990	98256694	CAGE_novel_1087_1-H1f7	mRNA	-	98256069	98256693	1	704	0
chr15	102452394	102454629	CAGE_novel_1102_1-Amhr2	mRNA	+	102452456	102454283	4	165,147,136,416	0,351,638,1819
chr16	3905800	3907706	CAGE_novel_1117_1-1700037C18Rik	mRNA	-	3906072	3907024	3	500,353,171	0,1041,1735
chr16	5008732	5010651	CAGE_novel_1122_1-Rogdi	mRNA	-	5009194	5010562	5	520,126,49,113,184	0,746,1169,1308,1735
chr16	8660703	8664407	CAGE_novel_1129_1-Carhsp1	mRNA	-	8661055	8664406	3	400,122,152	0,2884,3552
chr16	10791383	10795973	CAGE_novel_1135_1-Prm2	mRNA	-	10791484	10791998	3	251,302,111	0,357,4479
chr16	10791383	10796133	CAGE_novel_1135_2-Prm2	mRNA	-	10791484	10791998	3	251,302,271	0,357,4479
chr16	17113401	17121326	CAGE_novel_1148_1-2610318N02Rik	mRNA	-	17118362	17121326	6	225,104,70,220,123,30	0,4079,4393,4891,7555,7895
chr16	17898636	17899932	CAGE_novel_1158_1-Tssk2	mRNA	+	17898734	17899811	1	1296	0
chr16	17898838	17899932	CAGE_novel_1160_1-Tssk2	mRNA	+	17898914	17899811	1	1094	0
chr16	50589862	50590607	CAGE_novel_1185_1-Ccdc54	mRNA	-	50589911	50590607	1	745	0
chr16	64766107	64766894	CAGE_novel_1188_1-4930453N24Rik	mRNA	-	64766312	64766894	1	787	0
chr16	64766107	64766738	CAGE_novel_1190_1-4930453N24Rik	mRNA	-	64766312	64766738	1	631	0
chr16	92319670	92321440	CAGE_novel_1202_2-Fam243	mRNA	-	92320642	92321440	1	1770	0
chr16	92320321	92321440	CAGE_novel_1204_1-Fam243	mRNA	-	92320642	92321440	1	1119	0
chr17	6253791	6254576	CAGE_novel_1218_2-Novel_gene_64	mRNA	+	6253875	6254523	1	785	0
chr17	6493395	6494173	CAGE_novel_1221_1-Novel_gene_66	mRNA	-	6493442	6494090	1	778	0
chr17	24470475	24471591	CAGE_novel_1238_1-Pgp	mRNA	+	24470509	24471163	1	1116	0
chr17	24720399	24721922	CAGE_novel_1241_2-Rps2	mRNA	+	24720572	24721146	5	53,197,333,91,119	0,135,570,1224,1404
chr17	26118141	26122345	CAGE_novel_1254_1-Tmem8	mRNA	+	26118141	26118889	8	288,90,123,136,175,138,116,407	0,721,892,1258,2143,2406,3399,3797
chr17	28066754	28067911	CAGE_novel_1281_1-Tcp11	mRNA	-	28066935	28067911	2	414,121	0,1036
chr17	28066754	28080608	CAGE_novel_1288_1-Tcp11	mRNA	-	28070530	28078040	9	414,163,181,214,136,220,72,146,33	0,1036,2429,2704,3669,4857,11232,13405,13821
chr17	33433251	33434264	CAGE_novel_1318_1-Actl9	mRNA	+	33433252	33434215	1	1013	0
chr17	33433593	33434264	CAGE_novel_1319_1-Actl9	mRNA	+	33433594	33434215	1	671	0
chr17	34850918	34856252	CAGE_novel_1333_1-Nelfe	mRNA	+	34853848	34854741	10	75,69,145,74,37,325,144,54,102,164	0,1426,1598,2507,2695,2890,3303,3527,3778,5170
chr17	34850918	34856367	CAGE_novel_1333_2-Nelfe	mRNA	+	34853848	34854741	10	75,69,145,74,37,325,144,54,102,279	0,1426,1598,2507,2695,2890,3303,3527,3778,5170
chr17	34853819	34856367	CAGE_novel_1334_2-Nelfe	mRNA	+	34853820	34854292	5	314,144,54,102,279	0,402,626,877,2269
chr17	35962019	35969736	CAGE_novel_1350_1-Abcf1	mRNA	-	35963231	35964000	9	65,110,71,110,37,129,86,46,90	0,1107,1302,1550,1739,1898,2235,3058,7627
chr17	40207029	40208378	CAGE_novel_1356_1-Pgk2	mRNA	-	40207281	40208376	1	1349	0
chr17	40207029	40208132	CAGE_novel_1357_1-Pgk2	mRNA	-	40207281	40208130	1	1103	0
chr17	40207029	40207784	CAGE_novel_1358_1-Pgk2	mRNA	-	40207281	40207782	1	755	0
chr17	46674555	46678354	CAGE_novel_1373_1-Klhdc3	mRNA	-	46676979	46678354	10	597,78,73,108,86,213,71,115,176,73	0,1761,1949,2142,2389,2550,2873,3130,3377,3726
chr17	46680985	46683100	CAGE_novel_1377_1-Mea1	mRNA	+	46681627	46682081	4	154,280,97,394	0,632,1024,1721
chr17	46681641	46683100	CAGE_novel_1378_2-Mea1	mRNA	+	46681642	46682081	3	256,102,381	0,368,1078
chr17	46890648	46891839	CAGE_novel_1380_1-Tbcc	mRNA	+	46890710	46891715	1	1191	0
chr17	47594784	47599067	CAGE_novel_1382_1-Ccnd3	mRNA	+	47598016	47598843	4	165,159,136,458	0,2636,3219,3825
chr17	56068252	56074994	CAGE_novel_1393_1-Ubxn6	mRNA	-	56070948	56074918	11	431,148,130,219,84,75,97,128,64,163,158	0,708,932,1142,1439,2400,2636,4149,4468,4821,6584
chr17	56068538	56074994	CAGE_novel_1393_2-Ubxn6	mRNA	-	56070948	56074918	11	145,148,130,219,84,75,97,128,64,163,158	0,422,646,856,1153,2114,2350,3863,4182,4535,6298
chr17	56068538	56070724	CAGE_novel_1394_2-Ubxn6	mRNA	-	56069412	56070724	6	145,148,130,219,84,72	0,422,646,856,1153,2114
chr17	56068538	56072503	CAGE_novel_1397_1-Ubxn6	mRNA	-	56069734	56072503	8	145,148,130,219,84,75,97,102	0,422,646,856,1153,2114,2350,3863
chr17	57011770	57021112	CAGE_novel_1408_1-Novel_gene_6853	mRNA	+	57011772	57019431	5	76,199,194,126,163	0,826,7634,8398,9179
chr18	9618767	9619467	CAGE_novel_1437_1-Cetn1	mRNA	-	9618900	9619419	1	700	0
chr18	12750898	12755140	CAGE_novel_1439_2-Cabyr	mRNA	+	12750898	12751819	3	930,602,76	0,2963,4166
chr18	12750898	12755140	CAGE_novel_1440_2-Cabyr	mRNA	+	12750898	12751819	2	930,76	0,4166
chr18	46504883	46524248	CAGE_novel_1467_1-Fem1c	mRNA	-	46505079	46506342	2	1506,146	0,19219
chr19	4762000	4765461	CAGE_novel_1502_1-Rbm4b	mRNA	+	4762029	4762638	2	647,117	0,3344
chr19	4762000	4765461	CAGE_novel_1503_1-Rbm4b	mRNA	+	4762029	4762638	3	647,221,117	0,2350,3344
chr19	6061424	6062470	CAGE_novel_1516_1-Znhit2	mRNA	+	6061424	6062426	1	1046	0
chr19	6061537	6062470	CAGE_novel_1516_2-Znhit2	mRNA	+	6061538	6062426	1	933	0
chr19	6061640	6062470	CAGE_novel_1518_1-Znhit2	mRNA	+	6061640	6062426	1	830	0
chr19	7521152	7534199	CAGE_novel_1530_1-Atl3	mRNA	+	7532117	7533989	7	50,138,127,56,71,431,249	0,917,7790,8456,9368,10864,12798
chr19	7522148	7534199	CAGE_novel_1531_1-Atl3	mRNA	+	7532117	7533989	6	59,127,56,71,431,249	0,6794,7460,8372,9868,11802
chr19	8841111	8848666	CAGE_novel_1538_1-Bscl2	mRNA	+	8841113	8845214	10	313,81,143,134,97,141,66,68,80,202	0,1898,4060,5079,5355,6295,6556,6803,6970,7353
chr19	8841218	8848666	CAGE_novel_1538_2-Bscl2	mRNA	+	8841218	8845214	10	206,81,143,134,97,141,66,68,80,202	0,1791,3953,4972,5248,6188,6449,6696,6863,7246
chr19	8972933	8978180	CAGE_novel_1543_1-Eef1g	mRNA	+	8972935	8977457	4	175,172,124,236	0,4385,4652,5011
chr19	9112936	9135575	CAGE_novel_1545_1-Asrgl1	mRNA	-	9118667	9135574	7	272,70,118,157,142,200,60	0,1288,3566,5593,6252,21851,22579
chr19	16266467	16267630	CAGE_novel_1562_2-Novel_gene_6088	mRNA	-	16267060	16267630	1	1163	0
chr19	32465885	32466574	CAGE_novel_1572_1-Novel_gene_78	mRNA	-	32465972	32466572	1	689	0
chr19	42052584	42053627	CAGE_novel_1586_2-4933411K16Rik	mRNA	+	42052584	42053346	1	1043	0
chr19	42052899	42053627	CAGE_novel_1587_1-4933411K16Rik	mRNA	+	42052899	42053346	1	728	0
chr19	42053044	42053627	CAGE_novel_1589_2-4933411K16Rik	mRNA	+	42053046	42053346	1	583	0
chr19	58785861	58792782	CAGE_novel_1599_2-1700019N19Rik	mRNA	-	58787547	58792782	5	265,97,186,218,46	0,353,1674,3218,6875
chr19	58785861	58789216	CAGE_novel_1600_2-1700019N19Rik	mRNA	-	58787547	58789214	4	265,97,186,137	0,353,1674,3218
chr2	25212765	25213866	CAGE_novel_1614_1-Stpg3	mRNA	-	25213097	25213864	3	407,294,35	0,524,1066
chr2	25214713	25222280	CAGE_novel_1616_1-Fam166a	mRNA	+	25220298	25220859	11	73,250,115,42,126,214,259,126,94,117,197	0,862,1195,2268,4017,5421,5740,6089,6606,6951,7370
chr10	23785199	23787199	CAGE_novel_162_1-Rps12	mRNA	-	23786657	23787198	6	74,101,102,255,50,43	0,377,703,1426,1795,1957
chr2	25222164	25222965	CAGE_novel_1623_1-Tubb4b	mRNA	-	25222307	25222877	1	801	0
chr2	25222164	25223223	CAGE_novel_1623_2-Tubb4b	mRNA	-	25222307	25223156	1	1059	0
chr2	25466714	25469130	CAGE_novel_1628_1-Ptgds	mRNA	-	25467867	25469128	6	117,58,101,116,76,142	0,573,1104,1358,2119,2274
chr2	26593063	26604597	CAGE_novel_1640_1-Agpat2	mRNA	-	26593586	26596461	7	699,72,95,175,133,124,90	0,1717,3017,3228,4141,10966,11444
chr10	29030102	29031285	CAGE_novel_166_1-Novel_gene_13	mRNA	+	29030127	29030691	1	1183	0
chr2	30795574	30803643	CAGE_novel_1670_1-1700001O22Rik	mRNA	-	30796236	30803641	7	231,174,165,160,92,87,93	0,535,827,2294,5150,5340,7976
chr2	30795566	30800762	CAGE_novel_1671_1-1700001O22Rik	mRNA	-	30796236	30800760	5	239,138,165,112,38	0,579,835,2302,5158
chr10	29698750	29699378	CAGE_novel_167_1-Novel_gene_14	mRNA	-	29698792	29699290	1	628	0
chr2	80837097	80838761	CAGE_novel_1711_1-Novel_gene_24167	mRNA	+	80837098	80838445	1	1664	0
chr2	84765366	84774833	CAGE_novel_1714_1-Serping1	mRNA	-	84771478	84773464	7	461,219,136,203,134,513,93	0,1909,4408,4727,6059,7765,9374
chr2	110017866	110040687	CAGE_novel_1722_2-Ccdc34	mRNA	+	110017867	110021943	4	348,132,107,113	0,4016,14466,22708
chr2	122264750	122265337	CAGE_novel_1763_2-Sord	mRNA	+	122264752	122265055	1	587	0
chr2	152293900	152312063	CAGE_novel_1787_2-Tbc1d20	mRNA	+	152293900	152304966	8	140,185,80,186,101,71,187,353	0,8252,11046,14089,14430,16486,17417,17810
chr2	152310424	152312063	CAGE_novel_1797_1-Tbc1d20	mRNA	+	152310424	152311801	3	103,187,353	0,893,1286
chr2	156311854	156312533	CAGE_novel_1817_1-Scand1	mRNA	-	156311919	156312531	1	679	0
chr1	23100478	23101268	CAGE_novel_18_1-Ppp1r14bl	mRNA	-	23100965	23101268	1	790	0
chr2	167643904	167646128	CAGE_novel_1836_1-Tmem189	mRNA	-	167644060	167644948	3	278,212,96	0,860,2128
chr2	168231222	168232294	CAGE_novel_1838_1-Mocs3	mRNA	+	168231222	168232017	1	1072	0
chr3	92134999	92135757	CAGE_novel_1930_2-Lelp1	mRNA	-	92135377	92135755	1	758	0
chr3	92583877	92584523	CAGE_novel_1934_2-Smcp	mRNA	-	92584106	92584523	1	646	0
chr3	92583877	92588993	CAGE_novel_1935_1-Smcp	mRNA	-	92584106	92586520	3	681,89,164	0,2576,4952
chr3	96635846	96644723	CAGE_novel_1949_1-Pex11b	mRNA	+	96637266	96643980	5	78,115,201,440,287	0,828,1285,7729,8590
chr3	107895836	107898682	CAGE_novel_1968_1-Gstm5	mRNA	+	107898043	107898634	8	162,75,64,131,100,95,110,231	0,462,790,1402,1626,2131,2330,2615
chr3	107895836	107898682	CAGE_novel_1969_1-Gstm5	mRNA	+	107898043	107898634	8	162,58,64,81,100,95,110,231	0,462,790,1452,1626,2131,2330,2615
chr3	107895836	107898682	CAGE_novel_1971_1-Gstm5	mRNA	+	107898043	107898549	7	162,75,64,81,100,95,516	0,462,790,1452,1626,2131,2330
chr3	107896301	107898682	CAGE_novel_1973_1-Gstm5	mRNA	+	107898043	107898634	7	72,64,81,100,95,110,231	0,325,987,1161,1666,1865,2150
chr3	107896632	107898682	CAGE_novel_1974_1-Gstm5	mRNA	+	107898043	107898634	6	58,81,100,95,110,231	0,656,830,1335,1534,1819
chr3	107897288	107898682	CAGE_novel_1975_1-Gstm5	mRNA	+	107898043	107898634	5	81,100,95,110,231	0,174,679,878,1163
chr3	137624202	137626512	CAGE_novel_2003_1-Ddit4l	mRNA	+	137626051	137626456	2	71,546	0,1764
chr3	137868095	137908571	CAGE_novel_2004_1-Dnajb14	mRNA	+	137903903	137908413	8	316,171,145,185,94,109,172,226	0,17178,24713,34092,35788,36650,37790,40250
chr3	137892818	137908571	CAGE_novel_2005_1-Dnajb14	mRNA	+	137903903	137908413	6	135,185,94,109,172,226	0,9369,11065,11927,13067,15527
chr3	152184983	152186862	CAGE_novel_2020_3-Dnajb4	mRNA	-	152185304	152186822	2	397,447	0,1432
chr4	4528815	4529456	CAGE_novel_2026_1-Gm11780	mRNA	-	4529153	4529456	1	641	0
chr4	39450855	39451774	CAGE_novel_2039_1-1700009N14Rik	mRNA	+	39450855	39451446	1	919	0
chr4	39451120	39451774	CAGE_novel_2040_1-1700009N14Rik	mRNA	+	39451122	39451446	1	654	0
chr4	43446735	43448063	CAGE_novel_2067_1-Tesk1	mRNA	+	43446735	43447497	1	1328	0
chr4	44129426	44142322	CAGE_novel_2073_1-Rnf38	mRNA	-	44134926	44142322	7	230,99,121,84,106,161,27	0,2118,4214,5464,8129,9244,12869
chr10	78401901	78412837	CAGE_novel_210_1-Rrp1	mRNA	-	78402702	78405207	12	65,19,97,79,361,64,129,61,85,57,82,17	0,524,709,1604,3024,3514,3665,6512,7233,9065,9503,10919
chr4	117267895	117268579	CAGE_novel_2113_1-Tmem53	mRNA	+	117267895	117268543	1	684	0
chr4	117884333	117885862	CAGE_novel_2117_1-Atp6v0b	mRNA	-	117884628	117885862	4	308,190,51,58	0,771,1296,1471
chr1	23100638	23102252	CAGE_novel_21_1-Ppp1r14bl	mRNA	-	23101769	23102231	1	1614	0
chr4	120532248	120536659	CAGE_novel_2122_1-Slfnl1	mRNA	+	120533153	120535691	6	234,570,264,186,143,261	0,770,2700,3041,3431,4150
chr4	120533137	120536659	CAGE_novel_2124_2-Slfnl1	mRNA	+	120533138	120535224	4	451,522,151,261	0,1808,2534,3261
chr4	120535080	120536659	CAGE_novel_2125_1-Slfnl1	mRNA	+	120535082	120535691	3	395,143,261	0,599,1318
chr10	79682194	79688393	CAGE_novel_213_2-Cdc34	mRNA	+	79682195	79685045	6	45,190,86,97,134,544	0,206,2624,2811,3039,5655
chr4	124849496	124850383	CAGE_novel_2133_1-1110065P20Rik	mRNA	-	124849805	124850381	2	466,151	0,736
chr4	125056519	125066590	CAGE_novel_2134_2-Dnali1	mRNA	-	125059106	125064913	6	105,164,178,169,145,71	0,2469,2938,7034,8376,10000
chr4	128932148	128948830	CAGE_novel_2141_1-Azin2	mRNA	-	128934615	128947618	5	343,214,112,159,38	0,2309,13909,15311,16644
chr4	141104896	141112758	CAGE_novel_2196_1-Spata21	mRNA	+	141111313	141112603	6	71,71,117,175,183,163	0,2248,2431,6372,7084,7699
chr4	141107160	141112758	CAGE_novel_2197_1-Spata21	mRNA	+	141111313	141112603	5	55,117,175,183,163	0,167,4108,4820,5435
chr4	141107369	141112758	CAGE_novel_2198_1-Spata21	mRNA	+	141111313	141112603	4	75,175,183,163	0,3899,4611,5226
chr10	80054048	80056437	CAGE_novel_220_1-Gpx4	mRNA	+	80054049	80054755	7	221,94,144,151,24,59,251	0,466,652,920,1875,1992,2138
chr4	150239492	150248871	CAGE_novel_2215_1-Eno1	mRNA	+	150245162	150247475	11	74,95,58,69,133,222,197,201,108,58,385	0,1553,2630,4513,4749,5623,7078,7959,8339,8569,8994
chr4	150244311	150248871	CAGE_novel_2217_1-Eno1	mRNA	+	150245162	150247475	7	63,222,197,201,108,58,385	0,804,2259,3140,3520,3750,4175
chr4	155865255	155867286	CAGE_novel_2232_1-Cptp	mRNA	-	155866356	155866818	2	1630,173	0,1858
chr4	156034839	156047939	CAGE_novel_2235_1-Ttll10	mRNA	-	156034912	156035407	12	612,93,116,140,171,171,85,126,118,132,80,37	0,907,1298,8208,8787,9880,10486,12045,12248,12511,12724,13063
chr5	7180040	7180842	CAGE_novel_2243_1-Zfp804b	mRNA	+	7180129	7180699	1	802	0
chr5	22612599	22613216	CAGE_novel_2259_1-Novel_gene_117	mRNA	-	22612627	22613182	1	617	0
chr5	23507284	23514678	CAGE_novel_2260_1-Srpk2	mRNA	-	23507535	23514678	3	436,92,44	0,6668,7350
chr10	80330144	80336439	CAGE_novel_226_1-Reep6	mRNA	+	80333562	80336161	7	201,93,138,168,80,238,853	0,3359,3545,3822,4569,4966,5442
chr5	24647533	24648858	CAGE_novel_2270_1-1700022A21Rik	mRNA	+	24647533	24648739	1	1325	0
chr10	80330305	80336439	CAGE_novel_227_2-Reep6	mRNA	+	80333562	80336161	7	40,93,138,168,80,238,805	0,3198,3384,3661,4408,4805,5329
chr5	30893252	30896091	CAGE_novel_2278_2-Agbl5	mRNA	+	30893909	30895043	5	209,169,135,202,325	0,649,1123,1745,2514
chr5	31240371	31241232	CAGE_novel_2280_2-Novel_gene_19370	mRNA	-	31240674	31241232	1	861	0
chr10	80334755	80336439	CAGE_novel_229_2-Reep6	mRNA	+	80334757	80336091	2	38,1329	0,355
chr10	80335134	80336439	CAGE_novel_230_1-Reep6	mRNA	+	80335134	80336091	1	1305	0
chr5	73651382	73679462	CAGE_novel_2308_1-Spata18	mRNA	+	73657819	73668592	13	290,105,115,117,95,206,294,161,175,123,83,45,114	0,6113,6361,7846,15470,17140,18057,19730,20956,23834,25557,27610,27966
chr5	73651382	73679462	CAGE_novel_2311_1-Spata18	mRNA	+	73657819	73668592	13	290,105,115,117,95,206,294,161,175,123,119,45,114	0,6113,6361,7846,15470,17140,18057,19730,20956,23834,25557,27610,27966
chr5	73668616	73679462	CAGE_novel_2318_1-Spata18	mRNA	+	73668618	73669677	8	112,294,161,175,123,83,45,114	0,823,2496,3722,6600,8323,10376,10732
chr10	80335324	80336439	CAGE_novel_232_2-Reep6	mRNA	+	80335326	80336091	1	1115	0
chr5	77001515	77002623	CAGE_novel_2332_2-Novel_gene_30469	mRNA	+	77001539	77002622	1	1108	0
chr5	87979441	87980748	CAGE_novel_2339_1-Cabs1	mRNA	+	87979491	87980667	1	1307	0
chr5	92140255	92140965	CAGE_novel_2341_1-Novel_gene_2475	mRNA	-	92140293	92140929	1	710	0
chr10	80335623	80336439	CAGE_novel_235_2-Reep6	mRNA	+	80335623	80336091	1	816	0
chr5	105481275	105486477	CAGE_novel_2353_10-Lrrc8b	mRNA	+	105481277	105485875	2	653,674	0,4528
chr5	105481420	105486477	CAGE_novel_2353_13-Lrrc8b	mRNA	+	105481421	105485875	2	508,674	0,4383
[truncated: 1,442 more rows]

## Sheet: (F) Mouse Testis intact RNAs
(F) Mouse testis intact RNAs.
chromosome	Start	End	Name	Type	Strand	Translatin_Start	Translation_End	Exon number	Exon Length	Exon Starts
chr15	73092864	73094073	CAGE_novel_1005_1-Chrac1	lncRNA	+	73092864	73094073	2	95,549	0,660
chr15	76170977	76171601	CAGE_novel_1018_1-Plec	lncRNA	-	76170977	76171601	1	624	0
chr15	76249218	76249903	CAGE_novel_1023_1-Grina	lncRNA	+	76249218	76249903	1	685	0
chr15	76284073	76292572	CAGE_novel_1027_2-Spatc1	lncRNA	+	76284073	76292572	4	131,110,139,408	0,622,842,8091
chr15	76904414	76906311	CAGE_novel_1036_4-Rpl8	lncRNA	+	76904414	76906311	5	36,141,218,115,190	0,125,404,1442,1707
chr15	77915044	77915744	CAGE_novel_1037_1-Txn2	lncRNA	-	77915044	77915744	1	700	0
chr15	78928374	78930193	CAGE_novel_1042_1-Lgals1	lncRNA	+	78928374	78930193	3	293,171,195	0,1259,1624
chr15	89184816	89187424	CAGE_novel_1076_1-Dennd6b	lncRNA	-	89184816	89187424	9	293,74,102,109,53,89,64,95,92	0,376,546,722,1178,1356,1547,2332,2516
chr15	98398444	98415380	CAGE_novel_1088_1-1700031M16Rik	lncRNA	+	98398444	98415380	9	43,86,27,38,32,24,51,180,166	0,557,3325,3788,8430,11144,13530,14989,16770
chr15	98398444	98416260	CAGE_novel_1089_1-1700031M16Rik	lncRNA	+	98398444	98416260	10	43,86,27,38,32,24,51,177,174,172	0,557,3325,3788,8430,11144,13530,14992,16770,17644
chr15	98398444	98416264	CAGE_novel_1092_2-1700031M16Rik	lncRNA	+	98398444	98416264	12	43,86,27,38,32,24,51,32,180,174,112,179	0,557,3325,3788,8430,11144,13530,14233,14989,16770,17299,17641
chr15	98903940	98906332	CAGE_novel_1095_1-Lmbr1l	lncRNA	-	98903940	98906332	4	568,161,66,88	0,725,1976,2304
chr15	102522046	102523673	CAGE_novel_1108_1-Tarbp2	lncRNA	+	102522046	102523673	4	52,127,201,488	0,378,803,1139
chr15	103402463	103430402	CAGE_novel_1111_1-Gtsf1	lncRNA	-	103402463	103430402	10	95,33,94,63,83,126,100,44,80,46	0,2346,7161,17495,18010,18727,22968,25877,27714,27893
chr16	3872376	3903679	CAGE_novel_1114_2-Naa60	lncRNA	+	3872376	3903679	7	205,115,129,96,234,342,213	0,21993,24875,27496,28267,29407,31090
chr16	3872376	3903679	CAGE_novel_1115_1-Naa60	lncRNA	+	3872376	3903679	6	205,129,96,234,342,213	0,24875,27496,28267,29407,31090
chr1	16101306	16103306	CAGE_novel_11_1-Rpl7	lncRNA	-	16101306	16103306	5	53,209,109,137,138	0,421,1184,1386,1862
chr16	5008732	5009549	CAGE_novel_1125_1-Rogdi	lncRNA	-	5008732	5009549	2	520,71	0,746
chr16	5227117	5227827	CAGE_novel_1127_1-Novel_gene_58	lncRNA	-	5227117	5227827	1	710	0
chr16	8704953	8721673	CAGE_novel_1132_1-Usp7	lncRNA	-	8704953	8721673	10	65,80,54,130,108,88,138,198,104,58	0,151,1133,1646,2685,3906,5086,7041,11562,16662
chr16	17113369	17121456	CAGE_novel_1148_2-2610318N02Rik	lncRNA	-	17113369	17121456	6	257,104,70,220,123,160	0,4111,4425,4923,7587,7927
chr16	17113401	17121456	CAGE_novel_1148_3-2610318N02Rik	lncRNA	-	17113401	17121456	6	225,104,70,220,123,160	0,4079,4393,4891,7555,7895
chr16	17113401	17120994	CAGE_novel_1149_1-2610318N02Rik	lncRNA	-	17113401	17120994	5	225,104,70,220,38	0,4079,4393,4891,7555
chr16	30510679	30511378	CAGE_novel_1171_1-Novel_gene_59	lncRNA	+	30510679	30511378	1	699	0
chr17	12922129	12924555	CAGE_novel_1228_1-Tcp1	lncRNA	+	12922129	12924555	5	149,123,192,163,295	0,480,1089,1401,2131
chr17	12922241	12924555	CAGE_novel_1228_2-Tcp1	lncRNA	+	12922241	12924555	5	37,123,192,163,295	0,368,977,1289,2019
chr17	25098765	25099484	CAGE_novel_1248_1-Ift140	lncRNA	+	25098765	25099484	1	719	0
chr17	26120586	26122345	CAGE_novel_1255_1-Tmem8	lncRNA	+	26120586	26122345	3	99,116,407	0,954,1352
chr17	27099660	27101438	CAGE_novel_1258_1-Novel_gene_27780	lncRNA	-	27099660	27101438	3	1033,76,29	0,1484,1749
chr17	27099660	27101438	CAGE_novel_1263_1-Novel_gene_27780	lncRNA	-	27099660	27101438	2	353,294	0,1484
chr17	28066754	28080608	CAGE_novel_1271_1-Tcp11	lncRNA	-	28066754	28080608	10	414,163,181,214,136,220,120,90,146,33	0,1036,2429,2704,3669,4857,7898,11232,13405,13821
chr17	28066754	28074658	CAGE_novel_1272_1-Tcp11	lncRNA	-	28066754	28074658	7	414,163,181,214,136,220,6	0,1036,2429,2704,3669,4857,7898
chr17	28066754	28071668	CAGE_novel_1273_2-Tcp11	lncRNA	-	28066754	28071668	6	414,163,181,214,136,57	0,1036,2429,2704,3669,4857
chr17	28066754	28071780	CAGE_novel_1273_4-Tcp11	lncRNA	-	28066754	28071780	6	414,163,181,214,136,169	0,1036,2429,2704,3669,4857
chr17	28066754	28069326	CAGE_novel_1275_2-Tcp11	lncRNA	-	28066754	28069326	3	414,163,143	0,1036,2429
chr17	28066754	28079738	CAGE_novel_1276_1-Tcp11	lncRNA	-	28066754	28079738	10	414,163,181,214,136,220,120,72,81,147	0,1036,2429,2704,3669,4857,7898,11232,11755,12837
chr17	28066754	28080076	CAGE_novel_1277_2-Tcp11	lncRNA	-	28066754	28080076	9	414,163,181,214,136,220,120,72,154	0,1036,2429,2704,3669,4857,7898,11232,13168
chr17	28066754	28070435	CAGE_novel_1279_2-Tcp11	lncRNA	-	28066754	28070435	5	414,163,181,214,12	0,1036,2429,2704,3669
chr17	28066754	28080608	CAGE_novel_1282_1-Tcp11	lncRNA	-	28066754	28080608	10	216,163,181,214,136,220,120,72,146,88	0,1036,2429,2704,3669,4857,7898,11232,13405,13766
chr17	28066754	28069660	CAGE_novel_1287_2-Tcp11	lncRNA	-	28066754	28069660	4	414,163,181,202	0,1036,2429,2704
chr17	28066754	28080608	CAGE_novel_1289_1-Tcp11	lncRNA	-	28066754	28080608	10	414,163,181,131,136,220,120,72,146,33	0,1036,2429,2704,3669,4857,7898,11232,13405,13821
chr17	28066754	28079738	CAGE_novel_1290_1-Tcp11	lncRNA	-	28066754	28079738	9	414,163,181,214,136,220,120,90,147	0,1036,2429,2704,3669,4857,7898,11232,12837
chr17	28066754	28080608	CAGE_novel_1292_1-Tcp11	lncRNA	-	28066754	28080608	11	414,163,181,214,136,220,105,120,72,146,33	0,1036,2429,2704,3669,4857,6290,7898,11232,13405,13821
chr17	28066754	28079738	CAGE_novel_1295_1-Tcp11	lncRNA	-	28066754	28079738	9	414,163,181,131,136,220,120,72,147	0,1036,2429,2704,3669,4857,7898,11232,12837
chr17	28328582	28331030	CAGE_novel_1297_1-Rpl10a	lncRNA	+	28328582	28331030	5	36,74,555,172,200	0,229,385,1943,2248
chr17	35909739	35910518	CAGE_novel_1347_1-Novel_gene_68	lncRNA	+	35909739	35910518	2	354,315	0,464
chr17	35983440	35988865	CAGE_novel_1351_1-Gnl1	lncRNA	+	35983440	35988865	5	149,178,162,140,344	0,4025,4285,4673,5081
chr17	39846355	39846875	CAGE_novel_1353_2-Rn45s	lncRNA	+	39846355	39846875	1	520	0
chr17	39846355	39847165	CAGE_novel_1354_1-Rn45s	lncRNA	+	39846355	39847165	1	810	0
chr17	39846355	39847216	CAGE_novel_1354_2-Rn45s	lncRNA	+	39846355	39847216	1	861	0
chr17	39846355	39847528	CAGE_novel_1355_1-Rn45s	lncRNA	+	39846355	39847528	1	1173	0
chr17	40764740	40791905	CAGE_novel_1362_1-Crisp2	lncRNA	-	40764740	40791905	8	597,88,97,142,87,116,77,28	0,2546,18498,19026,20252,21399,25847,27137
chr17	40764740	40767361	CAGE_novel_1364_1-Crisp2	lncRNA	-	40764740	40767361	2	597,75	0,2546
chr17	40764740	40786224	CAGE_novel_1365_2-Crisp2	lncRNA	-	40764740	40786224	6	597,88,97,142,87,85	0,2546,18498,19026,20252,21399
chr17	40764740	40785055	CAGE_novel_1366_2-Crisp2	lncRNA	-	40764740	40785055	5	597,88,97,142,63	0,2546,18498,19026,20252
chr17	40764740	40793288	CAGE_novel_1367_2-Crisp2	lncRNA	-	40764740	40793288	9	597,88,97,142,87,116,77,49,50	0,2546,18498,19026,20252,21399,25847,27119,28498
chr17	40764740	40794076	CAGE_novel_1368_1-Crisp2	lncRNA	-	40764740	40794076	9	597,97,142,87,116,77,49,82,48	0,18498,19026,20252,21399,25847,27119,28498,29288
chr17	40764740	40794076	CAGE_novel_1369_1-Crisp2	lncRNA	-	40764740	40794076	10	597,88,97,142,87,116,53,49,82,48	0,2546,18498,19026,20252,21399,25847,27119,28498,29288
chr17	40764740	40783775	CAGE_novel_1370_1-Crisp2	lncRNA	-	40764740	40783775	4	597,88,97,9	0,2546,18498,19026
chr17	45570425	45573265	CAGE_novel_1371_2-Hsp90ab1	lncRNA	-	45570425	45573265	6	141,133,159,206,146,98	0,241,593,988,1340,2742
chr1	180851150	180861190	CAGE_novel_137_1-Sde2	lncRNA	+	180851150	180861190	5	142,117,111,169,92	0,4653,6973,8751,9948
chr17	46674555	46675161	CAGE_novel_1374_1-Klhdc3	lncRNA	-	46674555	46675161	1	606	0
chr17	46682021	46683238	CAGE_novel_1379_1-Mea1	lncRNA	+	46682021	46683238	2	90,519	0,698
chr17	55891578	55892330	CAGE_novel_1389_1-Novel_gene_71	lncRNA	-	55891578	55892330	1	752	0
chr17	72837558	72849505	CAGE_novel_1416_1-Ypel5	lncRNA	+	72837558	72849505	4	261,164,336,270	0,8721,11022,11677
chr17	84994431	85023990	CAGE_novel_1424_1-Ppm1b	lncRNA	+	84994431	85023990	6	108,117,111,57,47,294	0,8835,10481,11078,28601,29265
chr17	87282610	87283809	CAGE_novel_1425_1-Ttc7	lncRNA	+	87282610	87283809	1	1199	0
chr18	21001938	21026270	CAGE_novel_1446_2-Rnf138	lncRNA	+	21001938	21026270	6	231,165,115,56,111,184	0,6787,8739,15881,18950,24148
chr18	21008797	21026270	CAGE_novel_1448_1-Rnf138	lncRNA	+	21008797	21026270	6	93,115,56,111,107,184	0,1880,9022,12091,15612,17289
chr18	25138616	25151280	CAGE_novel_1454_1-Tpgs2	lncRNA	-	25138616	25151280	5	523,160,116,128,80	0,1830,2905,10498,12584
chr18	34758849	34770877	CAGE_novel_1459_1-Fam53c	lncRNA	+	34758849	34770877	4	295,229,784,279	0,3646,9319,11749
chr18	35598524	35599105	CAGE_novel_1462_2-Novel_gene_1460	lncRNA	-	35598524	35599105	1	581	0
chr18	42645655	42938243	CAGE_novel_1464_2-Ppp2r2b	lncRNA	-	42645655	42938243	11	352,91,169,164,177,112,165,97,106,30,179	0,3019,17455,42647,55815,86132,92246,95441,281888,285446,292409
chr10	4358551	4359467	CAGE_novel_147_1-Akap12	lncRNA	+	4358551	4359467	1	916	0
chr10	4358659	4359467	CAGE_novel_148_1-Akap12	lncRNA	+	4358659	4359467	1	808	0
chr18	70473214	70500806	CAGE_novel_1488_3-Stard6	lncRNA	+	70473214	70500806	8	140,80,93,49,126,117,93,403	0,1071,2886,3168,10198,22900,25334,27189
chr19	4097703	4099013	CAGE_novel_1498_1-Cdk2ap2	lncRNA	+	4097703	4099013	4	30,100,132,515	0,114,302,795
chr19	5070837	5072113	CAGE_novel_1505_1-Novel_gene_13559	lncRNA	-	5070837	5072113	2	274,386	0,890
chr19	5728082	5728860	CAGE_novel_1511_1-Fam89b	lncRNA	-	5728082	5728860	1	778	0
chr19	5801792	5802670	CAGE_novel_1513_2-Malat1	lncRNA	-	5801792	5802670	1	878	0
chr19	5801920	5802670	CAGE_novel_1514_3-Malat1	lncRNA	-	5801920	5802670	1	750	0
chr19	5801952	5802670	CAGE_novel_1514_4-Malat1	lncRNA	-	5801952	5802670	1	718	0
chr19	6095836	6098226	CAGE_novel_1520_1-Gm550	lncRNA	+	6095836	6098226	3	206,66,372	0,1818,2018
chr19	7198849	7200041	CAGE_novel_1527_2-Otub1	lncRNA	-	7198849	7200041	4	390,194,84,98	0,523,814,1094
chr10	7637916	7663263	CAGE_novel_153_1-Pcmt1	lncRNA	-	7637916	7663263	7	309,85,120,104,31,104,188	0,2129,2779,6409,9674,11135,25159
chr19	7613331	7639238	CAGE_novel_1533_1-Plaat5	lncRNA	+	7613331	7639238	5	92,108,108,259,209	0,1204,5942,23976,25698
chr19	8888902	8890739	CAGE_novel_1540_1-Lbhd1	lncRNA	+	8888902	8890739	5	62,124,94,97,328	0,222,731,1101,1509
chr19	8969169	8978180	CAGE_novel_1541_1-Eef1g	lncRNA	+	8969169	8978180	8	56,142,143,129,204,172,124,236	0,195,675,3338,3735,8149,8416,8775
chr19	8972589	8978180	CAGE_novel_1542_1-Eef1g	lncRNA	+	8972589	8978180	5	47,204,172,124,236	0,315,4729,4996,5355
chr19	9112936	9118603	CAGE_novel_1544_2-Asrgl1	lncRNA	-	9112936	9118603	4	272,110,118,74	0,1248,3566,5593
chr19	10030408	10035458	CAGE_novel_1548_1-Rab3il1	lncRNA	+	10030408	10035458	4	73,99,66,1001	0,1945,3336,4049
chr19	11169420	11196722	CAGE_novel_1558_1-Ms4a13	lncRNA	-	11169420	11196722	7	576,95,119,56,140,115,253	0,3111,14385,15683,22048,23508,27049
chr19	41264149	41265028	CAGE_novel_1580_1-Novel_gene_8997	lncRNA	+	41264149	41265028	1	879	0
chr10	20952616	20960022	CAGE_novel_158_1-Ahi1	lncRNA	+	20952616	20960022	2	136,410	0,6996
chr19	42033791	42034642	CAGE_novel_1582_1-Ubtd1	lncRNA	+	42033791	42034642	1	851	0
chr19	42033868	42034641	CAGE_novel_1583_1-Ubtd1	lncRNA	+	42033868	42034641	1	773	0
chr19	53600411	53623077	CAGE_novel_1595_1-Smc3	lncRNA	+	53600411	53623077	11	143,75,38,67,71,79,78,117,175,80,25	0,1072,13404,14695,17658,18056,18360,20178,21320,22193,22641
chr2	25271044	25272082	CAGE_novel_1625_1-Ssna1	lncRNA	-	25271044	25272082	2	537,153	0,885
chr2	25466714	25469748	CAGE_novel_1627_2-Ptgds	lncRNA	-	25466714	25469748	7	117,25,101,116,80,137,188	0,606,1104,1358,2119,2276,2846
chr2	25504181	25505468	CAGE_novel_1636_1-Fbxw5	lncRNA	+	25504181	25505468	3	146,212,758	0,236,529
chr2	25504548	25505468	CAGE_novel_1637_1-Fbxw5	lncRNA	+	25504548	25505468	2	81,758	0,162
chr2	25504755	25505468	CAGE_novel_1638_1-Fbxw5	lncRNA	+	25504755	25505468	1	713	0
chr2	29914447	29922535	CAGE_novel_1660_1-Odf2	lncRNA	+	29914447	29922535	7	63,185,109,135,110,104,322	0,287,761,3163,6328,6557,7766
chr2	29914736	29922535	CAGE_novel_1661_1-Odf2	lncRNA	+	29914736	29922535	6	183,109,135,110,104,322	0,472,2874,6039,6268,7477
chr2	29915233	29922535	CAGE_novel_1662_1-Odf2	lncRNA	+	29915233	29922535	5	84,135,110,104,322	0,2377,5542,5771,6980
chr2	29917629	29922535	CAGE_novel_1663_1-Odf2	lncRNA	+	29917629	29922535	4	116,110,104,322	0,3146,3375,4584
chr2	30401940	30402700	CAGE_novel_1669_1-Crat	lncRNA	-	30401940	30402700	1	760	0
chr2	30795566	30796663	CAGE_novel_1672_2-1700001O22Rik	lncRNA	-	30795566	30796663	3	239,174,262	0,543,835
chr10	39118821	39133899	CAGE_novel_168_1-Fam229b	lncRNA	-	39118821	39133899	6	213,138,99,158,131,76	0,1437,2666,3356,13426,15002
chr2	32570884	32573568	CAGE_novel_1685_1-Dpm2	lncRNA	+	32570884	32573568	3	411,102,609	0,1413,2075
chr2	34779209	34785693	CAGE_novel_1689_1-Rabepk	lncRNA	-	34779209	34785693	4	320,149,149,122	0,1388,5337,6362
chr2	52425030	52434885	CAGE_novel_1693_1-Novel_gene_11338	lncRNA	+	52425030	52434885	3	125,222,398	0,5694,9457
chr10	40348511	40350085	CAGE_novel_171_1-Novel_gene_4055	lncRNA	-	40348511	40350085	1	1574	0
chr2	83644536	83660171	CAGE_novel_1713_1-Zc3h15	lncRNA	+	83644536	83660171	6	191,101,111,152,91,113	0,8822,12480,13473,13994,15522
chr2	90910998	90917572	CAGE_novel_1715_1-Ptpmt1	lncRNA	-	90910998	90917572	3	321,196,136	0,2986,6438
chr2	101562126	101628422	CAGE_novel_1720_1-B230118H07Rik	lncRNA	-	101562126	101628422	7	228,139,66,71,157,151,203	0,13886,21395,23118,24186,48398,66093
chr2	122263244	122265337	CAGE_novel_1758_1-Sord	lncRNA	+	122263244	122265337	2	65,1296	0,797
chr2	122264056	122265337	CAGE_novel_1759_1-Sord	lncRNA	+	122264056	122265337	1	1281	0
chr2	122264626	122265337	CAGE_novel_1761_1-Sord	lncRNA	+	122264626	122265337	1	711	0
chr2	122264626	122265236	CAGE_novel_1762_1-Sord	lncRNA	+	122264626	122265236	1	610	0
chr10	41519984	41529324	CAGE_novel_176_3-Cd164	lncRNA	+	41519984	41529324	6	52,89,71,38,56,652	0,1934,3189,4123,6843,8688
chr2	152307992	152312063	CAGE_novel_1793_1-Tbc1d20	lncRNA	+	152307992	152312063	5	183,101,141,187,353	0,338,2394,3325,3718
chr2	152308335	152312063	CAGE_novel_1795_1-Tbc1d20	lncRNA	+	152308335	152312063	4	96,141,187,353	0,2051,2982,3375
chr2	154611800	154613434	CAGE_novel_1806_1-Novel_gene_89	lncRNA	-	154611800	154613434	1	1634	0
chr2	154884378	154892841	CAGE_novel_1807_1-Eif2s2	lncRNA	-	154884378	154892841	4	68,103,177,151	0,3326,3805,8312
chr2	155276949	155278071	CAGE_novel_1808_3-Map1lc3a	lncRNA	+	155276949	155278071	3	64,106,596	0,149,526
chr2	155277112	155278071	CAGE_novel_1809_1-Map1lc3a	lncRNA	+	155277112	155278071	2	92,596	0,363
chr2	173596106	173659535	CAGE_novel_1849_1-Ppp4r1l-ps	lncRNA	-	173596106	173659535	6	293,147,146,93,44,22	0,934,12627,19377,63217,63407
chr2	173596107	173625927	CAGE_novel_1851_1-Ppp4r1l-ps	lncRNA	-	173596107	173625927	5	292,147,146,93,105	0,933,12626,19376,29715
chr2	180621962	180638556	CAGE_novel_1854_1-Tcfl5	lncRNA	-	180621962	180638556	3	752,141,152	0,13292,16442
chr2	180621962	180622709	CAGE_novel_1855_1-Tcfl5	lncRNA	-	180621962	180622709	1	747	0
chr2	181683570	181688050	CAGE_novel_1861_1-Tcea2	lncRNA	+	181683570	181688050	8	83,90,130,54,150,146,71,173	0,873,2222,2620,3032,3258,4044,4307
chr3	14887840	14900118	CAGE_novel_1875_1-Car2	lncRNA	+	14887840	14900118	6	191,118,92,62,155,147	0,7182,7695,8860,10074,12131
chr3	35895558	35920999	CAGE_novel_1888_1-Dcun1d1	lncRNA	-	35895558	35920999	6	141,96,82,130,168,28	0,1906,2235,20662,23443,25413
chr3	35895233	35921101	CAGE_novel_1888_2-Dcun1d1	lncRNA	-	35895233	35921101	6	466,96,82,130,168,130	0,2231,2560,20987,23768,25738
chr10	62362321	62363606	CAGE_novel_190-Novel_gene_32743	lncRNA	+	62362321	62363606	2	702,305	0,980
chr3	86137947	86141345	CAGE_novel_1920_1-Rps3a1	lncRNA	-	86137947	86141345	4	163,109,208,106	0,536,1093,3292
chr3	88069825	88072049	CAGE_novel_1923_1-Ttc24	lncRNA	-	88069825	88072049	6	283,90,97,85,82,88	0,496,1206,1436,1609,2136
chr3	92134999	92135628	CAGE_novel_1930_1-Lelp1	lncRNA	-	92134999	92135628	1	629	0
chr3	94433394	94436095	CAGE_novel_1939_2-Oaz3	lncRNA	-	94433394	94436095	4	246,85,175,139	0,1070,1577,2562
chr3	94433394	94436585	CAGE_novel_1940_1-Oaz3	lncRNA	-	94433394	94436585	5	246,85,175,112,197	0,1070,1577,2619,2994
chr3	94433394	94436585	CAGE_novel_1941_1-Oaz3	lncRNA	-	94433394	94436585	4	246,175,169,197	0,1577,2562,2994
chr3	96170879	96172449	CAGE_novel_1947_1-Novel_gene_1653	lncRNA	-	96170879	96172449	1	1570	0
chr3	107553699	107554489	CAGE_novel_1965_1-Ubl4b	lncRNA	-	107553699	107554489	1	790	0
chr3	107926337	107931591	CAGE_novel_1978_1-Gstm7	lncRNA	-	107926337	107931591	8	643,110,95,100,81,64,75,39	0,2533,2726,3937,4136,4491,4978,5215
chr3	107981705	107986421	CAGE_novel_1980_1-Gstm2	lncRNA	-	107981705	107986421	7	433,110,95,100,81,491,63	0,2231,2424,3344,3542,3913,4653
chr3	138526424	138527090	CAGE_novel_2006_1-Novel_gene_7909	lncRNA	+	138526424	138527090	1	666	0
chr10	77893419	77896111	CAGE_novel_201_1-1700009J07Rik	lncRNA	+	77893419	77896111	2	638,300	0,2392
chr4	4527774	4528457	CAGE_novel_2025_1-Gm11780	lncRNA	-	4527774	4528457	1	683	0
chr4	12153749	12171838	CAGE_novel_2029_1-Fam92a	lncRNA	-	12153749	12171838	9	229,119,113,104,5,101,68,234,140	0,1900,3902,10339,12017,14474,15216,17235,17949
chr4	39451233	39451774	CAGE_novel_2041_2-1700009N14Rik	lncRNA	+	39451233	39451774	1	541	0
chr4	42734530	42735512	CAGE_novel_2064_1-Fam205a3_3	lncRNA	-	42734530	42735512	3	160,59,435	0,275,547
chr4	44129426	44152534	CAGE_novel_2070_1-Rnf38	lncRNA	-	44129426	44152534	10	230,99,121,84,106,161,170,167,213,174	0,2118,4214,5464,8129,9244,12869,14022,19599,22934
chr4	45341721	45342345	CAGE_novel_2074_1-Novel_gene_37636	lncRNA	-	45341721	45342345	1	624	0
chr4	47996423	47998263	CAGE_novel_2075_1-Novel_gene_16120	lncRNA	+	47996423	47998263	2	124,562	0,1278
chr4	55390482	55391204	CAGE_novel_2078_1-Rad23b	lncRNA	+	55390482	55391204	1	722	0
chr4	70625195	70665129	CAGE_novel_2083_1-Novel_gene_3160	lncRNA	+	70625195	70665129	6	306,102,178,71,134,158	0,31799,32670,38921,39218,39776
chr4	126083678	126088648	CAGE_novel_2136_1-Oscp1	lncRNA	+	126083678	126088648	5	46,69,145,63,326	0,715,2865,4028,4644
chr4	129491239	129491954	CAGE_novel_2148_1-Fam229a	lncRNA	+	129491239	129491954	2	322,262	0,453
chr4	132900774	132910722	CAGE_novel_2162_1-Fam76a	lncRNA	-	132900774	132910722	4	534,101,135,30	0,1229,3124,9918
chr4	133672634	133673376	CAGE_novel_2167_1-Novel_gene_4649	lncRNA	+	133672634	133673376	1	742	0
chr4	134112519	134126772	CAGE_novel_2173_1-Ubxn11	lncRNA	+	134112519	134126772	11	90,54,76,126,211,77,120,103,73,140,186	0,396,838,3512,10873,11323,12315,12547,13688,13847,14067
chr4	134159794	134164621	CAGE_novel_2174_1-Novel_gene_10196	lncRNA	+	134159794	134164621	2	204,1143	0,3684
chr10	80054048	80056437	CAGE_novel_218_1-Gpx4	lncRNA	+	80054048	80056437	7	122,94,144,151,24,59,251	0,466,652,920,1875,1992,2138
chr4	138298232	138301965	CAGE_novel_2185_1-Kif17	lncRNA	+	138298232	138301965	2	94,716	0,3017
chr4	138718537	138719447	CAGE_novel_2187_1-Ubxn10	lncRNA	-	138718537	138719447	1	910	0
chr4	139257356	139291265	CAGE_novel_2189_1-Capzb	lncRNA	+	139257356	139291265	7	26,113,141,116,65,76,262	0,4628,22640,23112,29673,30400,33647
chr4	139280063	139291265	CAGE_novel_2190_1-Capzb	lncRNA	+	139280063	139291265	5	74,116,65,76,262	0,405,6966,7693,10940
chr10	80054048	80056437	CAGE_novel_219_1-Gpx4	lncRNA	+	80054048	80056437	6	560,144,151,24,59,251	0,652,920,1875,1992,2138
chr10	80054048	80056437	CAGE_novel_221_1-Gpx4	lncRNA	+	80054048	80056437	7	264,91,144,151,24,59,251	0,469,652,920,1875,1992,2138
chr4	150245292	150248871	CAGE_novel_2218_1-Eno1	lncRNA	+	150245292	150248871	6	45,197,201,108,58,385	0,1278,2159,2539,2769,3194
chr1	24613190	24613895	CAGE_novel_22_1-Novel_gene_11561	lncRNA	-	24613190	24613895	1	705	0
chr1	24613190	24614030	CAGE_novel_22_2-Novel_gene_11561	lncRNA	-	24613190	24614030	1	840	0
chr10	80054724	80056437	CAGE_novel_224_1-Gpx4	lncRNA	+	80054724	80056437	5	120,151,24,59,251	0,244,1199,1316,1462
chr5	23526788	23684616	CAGE_novel_2267_1-Srpk2	lncRNA	-	23526788	23684616	8	27,165,106,87,87,108,151,237	0,1109,13587,18735,20192,21667,38326,157591
chr5	34336976	34351481	CAGE_novel_2284_1-Rnf4	lncRNA	+	34336976	34351481	7	121,157,126,83,161,48,250	0,5546,9799,11688,12934,13814,14255
chr5	38220525	38230673	CAGE_novel_2289_1-Lyar	lncRNA	+	38220525	38230673	6	110,170,114,107,83,112	0,4102,5364,7330,7525,10036
chr5	39462570	39603530	CAGE_novel_2295_1-4930513D17Rik	lncRNA	-	39462570	39603530	5	303,131,176,106,46	0,14421,47083,76308,140914
chr5	73651382	73679462	CAGE_novel_2310_1-Spata18	lncRNA	+	73651382	73679462	13	290,105,115,95,95,206,294,161,175,123,83,45,114	0,6113,6361,7846,15470,17140,18057,19730,20956,23834,25557,27610,27966
chr5	73657494	73679462	CAGE_novel_2313_1-Spata18	lncRNA	+	73657494	73679462	12	106,115,106,95,206,294,161,175,123,83,45,114	0,249,1734,9358,11028,11945,13618,14844,17722,19445,21498,21854
chr5	73666873	73679462	CAGE_novel_2316_1-Spata18	lncRNA	+	73666873	73679462	9	74,206,294,161,175,123,119,45,114	0,1649,2566,4239,5465,8343,10066,12119,12475
chr5	73666873	73679462	CAGE_novel_2317_1-Spata18	lncRNA	+	73666873	73679462	9	74,206,294,161,175,123,83,45,114	0,1649,2566,4239,5465,8343,10066,12119,12475
chr5	73669719	73679462	CAGE_novel_2321_1-Spata18	lncRNA	+	73669719	73679462	7	14,161,175,123,83,45,114	0,1393,2619,5497,7220,9273,9629
chr5	103648590	103655002	CAGE_novel_2350_1-1700016H13Rik	lncRNA	-	103648590	103655002	3	364,154,80	0,832,6332
chr5	103648590	103655727	CAGE_novel_2351_2-1700016H13Rik	lncRNA	-	103648590	103655727	4	364,154,134,251	0,832,6332,6886
chr5	105481734	105486477	CAGE_novel_2353_19-Lrrc8b	lncRNA	+	105481734	105486477	2	194,674	0,4069
chr5	105485802	105486477	CAGE_novel_2354_1-Lrrc8b	lncRNA	+	105485802	105486477	1	675	0
chr5	115560898	115563510	CAGE_novel_2374_3-Rplp0	lncRNA	+	115560898	115563510	5	106,146,185,140,227	0,201,435,1528,2385
chr5	115561125	115563510	CAGE_novel_2375_2-Rplp0	lncRNA	+	115561125	115563510	4	120,185,140,227	0,208,1301,2158
chr5	117282651	117287567	CAGE_novel_2376_1-Pebp1	lncRNA	-	117282651	117287567	4	800,119,113,163	0,3051,3480,4753
chr5	117282655	117286190	CAGE_novel_2377_1-Pebp1	lncRNA	-	117282655	117286190	3	810,100,55	0,3066,3480
chr5	117282655	117283302	CAGE_novel_2378_1-Pebp1	lncRNA	-	117282655	117283302	1	647	0
chr5	117282655	117283444	CAGE_novel_2378_2-Pebp1	lncRNA	-	117282655	117283444	1	789	0
chr5	117282655	117287567	CAGE_novel_2385_2-Pebp1	lncRNA	-	117282655	117287567	4	810,76,109,158	0,3090,3480,4754
chr5	121205608	121208966	CAGE_novel_2390_1-Rpl6	lncRNA	+	121205608	121208966	6	55,101,143,48,184,184	0,146,1059,1539,2783,3174
chr5	129363575	129364718	CAGE_novel_2424_1-Novel_gene_13839	lncRNA	+	129363575	129364718	4	429,26,89,156	0,549,684,987
chr1	24613190	24614366	CAGE_novel_24_2-Novel_gene_11561	lncRNA	-	24613190	24614366	1	1176	0
chr5	135735491	135736584	CAGE_novel_2445_1-Tmem120a	lncRNA	-	135735491	135736584	5	314,68,64,92,143	0,406,579,763,950
chr5	136248139	136248956	CAGE_novel_2450_1-Cux1	lncRNA	-	136248139	136248956	1	817	0
chr5	143316492	143324232	CAGE_novel_2461_1-Zdhhc4	lncRNA	-	143316492	143324232	4	340,244,125,100	0,3739,5277,7640
chr6	28430427	28438619	CAGE_novel_2481_2-Fscn3	lncRNA	+	28430427	28438619	6	246,118,159,170,205,174	0,1086,3961,5073,5571,8018
chr6	29285911	29290678	CAGE_novel_2487_1-Fam71f2	lncRNA	+	29285911	29290678	3	217,118,349	0,1751,4418
chr6	32050287	32058915	CAGE_novel_2490_1-1700012A03Rik	lncRNA	+	32050287	32058915	3	84,154,432	0,1046,8196
chr10	80546910	80554559	CAGE_novel_249_1-Rexo1	lncRNA	+	80546910	80554559	3	646,125,572	0,6294,7077
chr6	32051349	32058915	CAGE_novel_2492_1-1700012A03Rik	lncRNA	+	32051349	32058915	2	381,432	0,7134
chr6	39397836	39399892	CAGE_novel_2497_1-Mkrn1	lncRNA	-	39397836	39399892	2	1598,94	0,1962
chr6	72206188	72206851	CAGE_novel_2516_1-Atoh8	lncRNA	-	72206188	72206851	1	663	0
chr1	24613190	24613719	CAGE_novel_25_1-Novel_gene_11561	lncRNA	-	24613190	24613719	1	529	0
chr6	72360247	72366971	CAGE_novel_2520_1-Rnf181	lncRNA	-	72360247	72366971	6	395,74,109,127,404,71	0,628,870,1165,2070,6653
chr6	72842518	72858798	CAGE_novel_2524_1-Kcmf1	lncRNA	-	72842518	72858798	5	612,282,174,101,24	0,5707,6926,7865,16256
chr6	90302111	90305447	CAGE_novel_2549_1-BC048671	lncRNA	+	90302111	90305447	3	774,125,369	0,1082,2967
chr6	113615773	113616692	CAGE_novel_2556_1-Brk1	lncRNA	+	113615773	113616692	2	85,627	0,292
chr6	124810718	124812880	CAGE_novel_2573_1-Tpi1	lncRNA	-	124810718	124812880	6	669,87,85,132,84,90	0,799,1164,1686,1903,2072
chr6	134424014	134438112	CAGE_novel_2601_3-Bcl2l14	lncRNA	+	134424014	134438112	5	48,164,70,266,411	0,3282,6052,8132,13687
chr6	134427423	134438112	CAGE_novel_2603_2-Bcl2l14	lncRNA	+	134427423	134438112	4	37,70,266,411	0,2643,4723,10278
chr6	134432194	134438112	CAGE_novel_2606_1-Bcl2l14	lncRNA	+	134432194	134438112	2	218,411	0,5507
chr1	24613977	24614686	CAGE_novel_26_1-Novel_gene_11561	lncRNA	-	24613977	24614686	1	709	0
chr1	24613977	24614801	CAGE_novel_26_2-Novel_gene_11561	lncRNA	-	24613977	24614801	1	824	0
chr7	3704328	3706895	CAGE_novel_2631_1-Rps9	lncRNA	+	3704328	3706895	4	120,122,186,244	0,318,1405,2323
chr7	12780875	12781589	CAGE_novel_2642_1-Novel_gene_128	lncRNA	+	12780875	12781589	1	714	0
chr7	13032019	13034569	CAGE_novel_2645_1-Chmp2a	lncRNA	-	13032019	13034569	5	183,61,130,179,740	0,270,416,623,1810
chr7	19256934	19260690	CAGE_novel_2651_1-Vasp	lncRNA	-	19256934	19260690	8	137,230,57,90,45,33,51,109	0,590,928,1869,2040,2298,2482,3647
chr7	19724167	19733133	CAGE_novel_2657_2-Nectin2	lncRNA	-	19724167	19733133	4	702,148,117,218	0,5871,6445,8748
chr7	24969762	24972234	CAGE_novel_2673_1-Rabac1	lncRNA	-	24969762	24972234	4	247,101,97,132	0,325,1999,2340
chr10	80638496	80640338	CAGE_novel_267_4-Csnk1g2	lncRNA	+	80638496	80640338	7	132,85,84,148,83,106,316	0,210,384,589,1084,1272,1526
chr10	80638496	80640338	CAGE_novel_268_2-Csnk1g2	lncRNA	+	80638496	80640338	7	132,85,84,148,126,106,316	0,210,384,589,1041,1272,1526
chr7	27158661	27166461	CAGE_novel_2685_1-Egln2	lncRNA	-	27158661	27166461	6	550,67,136,119,285,145	0,863,1126,1627,6782,7655
chr10	80638741	80640338	CAGE_novel_271_1-Csnk1g2	lncRNA	+	80638741	80640338	6	50,84,148,83,106,316	0,139,344,839,1027,1281
chr7	30186944	30193017	CAGE_novel_2727_1-Capns1	lncRNA	-	30186944	30193017	9	589,58,116,78,68,64,57,89,150	0,727,3108,3535,3715,5218,5376,5559,5923
chr7	30186991	30193017	CAGE_novel_2727_2-Capns1	lncRNA	-	30186991	30193017	9	542,58,116,78,68,64,57,89,150	0,680,3061,3488,3668,5171,5329,5512,5876
chr7	30186991	30190149	CAGE_novel_2729_2-Capns1	lncRNA	-	30186991	30190149	3	542,58,97	0,680,3061
chr7	30729782	30733323	CAGE_novel_2736_1-Gapdhs	lncRNA	-	30729782	30733323	7	177,97,162,151,81,118,71	0,553,2120,2414,2830,3270,3470
chr7	30729782	30733162	CAGE_novel_2737_1-Gapdhs	lncRNA	-	30729782	30733162	6	177,97,162,151,81,110	0,553,2120,2414,2830,3270
chr7	30729782	30736720	CAGE_novel_2738_2-Gapdhs	lncRNA	-	30729782	30736720	8	177,97,162,151,81,118,90,101	0,553,2120,2414,2830,3270,3470,6837
chr7	30729782	30736959	CAGE_novel_2740_1-Gapdhs	lncRNA	-	30729782	30736959	9	177,97,162,151,81,118,90,106,36	0,553,2120,2414,2830,3270,3470,6837,7141
chr7	34202162	34215991	CAGE_novel_2747_1-Gpi1	lncRNA	-	34202162	34215991	10	387,66,75,128,76,129,152,43,60,35	0,475,653,1867,3406,3644,5444,5695,6088,13794
chr7	34202162	34205908	CAGE_novel_2748_1-Gpi1	lncRNA	-	34202162	34205908	6	387,66,75,128,76,102	0,475,653,1867,3406,3644
chr7	34202162	34204121	CAGE_novel_2751_1-Gpi1	lncRNA	-	34202162	34204121	4	387,66,75,92	0,475,653,1867
chr7	41047940	41118404	CAGE_novel_2756_1-1700110I07Rik	lncRNA	-	41047940	41118404	4	476,124,208,94	0,692,35885,70370
chr7	44929771	44958031	CAGE_novel_2766_1-Tsks	lncRNA	+	44929771	44958031	11	56,222,95,83,83,286,194,173,135,156,175	0,14011,21008,21268,22092,22775,23976,24543,26681,27826,28085
chr7	44929771	44958031	CAGE_novel_2767_1-Tsks	lncRNA	+	44929771	44958031	11	56,222,95,83,83,286,194,173,135,167,175	0,14011,21008,21268,22092,22775,23976,24543,26681,27783,28085
chr7	45207528	45211424	CAGE_novel_2780_1-Dkkl1	lncRNA	-	45207528	45211424	4	370,89,140,23	0,2585,2803,3873
chr7	45207528	45211563	CAGE_novel_2780_2-Dkkl1	lncRNA	-	45207528	45211563	4	370,89,140,162	0,2585,2803,3873
chr7	45807589	45810207	CAGE_novel_2789_1-Cyth2	lncRNA	-	45807589	45810207	6	259,154,71,76,2,80	0,344,587,784,1141,2538
chr7	46869688	46877989	CAGE_novel_2799_1-Ldhc	lncRNA	+	46869688	46877989	5	84,173,117,123,276	0,3224,5988,6786,8025
chr7	46872919	46877989	CAGE_novel_2800_1-Ldhc	lncRNA	+	46872919	46877989	4	166,117,123,276	0,2757,3555,4794
chr7	66060775	66074579	CAGE_novel_2804_1-Snrpa1	lncRNA	+	66060775	66074579	8	220,147,78,46,102,75,93,257	0,1349,2992,8392,8649,9815,10457,13547
chr1	24613977	24614557	CAGE_novel_28_1-Novel_gene_11561	lncRNA	-	24613977	24614557	1	580	0
chr7	80227161	80232379	CAGE_novel_2820_1-Cib1	lncRNA	-	80227161	80232379	6	225,88,118,150,108,35	0,833,1001,1237,3155,5183
chr7	81212187	81213681	CAGE_novel_2826_1-Novel_gene_7573	lncRNA	-	81212187	81213681	1	1494	0
chr10	81394127	81395390	CAGE_novel_283_2-Smim24	lncRNA	+	81394127	81395390	2	23,614	0,649
chr10	81394843	81395390	CAGE_novel_284_1-Smim24	lncRNA	+	81394843	81395390	1	547	0
chr7	101321914	101346306	CAGE_novel_2843_1-Stard10	lncRNA	+	101321914	101346306	6	119,147,103,117,52,414	0,20584,21270,22003,23721,23978
chr7	101342503	101346306	CAGE_novel_2844_1-Stard10	lncRNA	+	101342503	101346306	5	142,103,117,52,414	0,681,1414,3132,3389
chr7	101342638	101346306	CAGE_novel_2844_2-Stard10	lncRNA	+	101342638	101346306	5	7,103,117,52,414	0,546,1279,2997,3254
chr7	101343183	101346306	CAGE_novel_2845_1-Stard10	lncRNA	+	101343183	101346306	4	104,117,52,414	0,734,2452,2709
chr7	101779359	101787809	CAGE_novel_2857_1-Clpb	lncRNA	+	101779359	101787809	6	4,156,73,119,104,304	0,5969,6741,6928,7287,8146
chr7	101912993	101920735	CAGE_novel_2862_1-Lrrc51	lncRNA	-	101912993	101920735	4	219,148,205,98	0,442,2569,7644
chr7	101912993	101921751	CAGE_novel_2864_1-Lrrc51	lncRNA	-	101912993	101921751	6	219,148,205,137,62,24	0,442,2569,7644,8511,8734
chr7	101912993	101921208	CAGE_novel_2866_1-Lrrc51	lncRNA	-	101912993	101921208	5	219,148,205,137,152	0,442,2569,7644,8063
chr7	105742893	105744063	CAGE_novel_2876_1-Taf10	lncRNA	-	105742893	105744063	4	170,114,64,233	0,333,535,937
chr7	105762724	105780461	CAGE_novel_2877_1-Dchs1	lncRNA	+	105762724	105780461	5	107,135,160,95,91	0,1663,2827,16590,17646
chr7	120101611	120103173	CAGE_novel_2890_1-Novel_gene_23800	lncRNA	-	120101611	120103173	1	1562	0
chr10	85097731	85098373	CAGE_novel_289_1-Fhl4	lncRNA	-	85097731	85098373	1	642	0
chr7	126795237	126797486	CAGE_novel_2901_1-Aldoa	lncRNA	-	126795237	126797486	7	277,199,174,83,160,54,149	0,376,713,980,1358,1617,2100
chr7	126795237	126796665	CAGE_novel_2903_1-Aldoa	lncRNA	-	126795237	126796665	5	277,199,174,83,70	0,376,713,980,1358
chr7	126795237	126796264	CAGE_novel_2904_1-Aldoa	lncRNA	-	126795237	126796264	4	277,199,174,47	0,376,713,980
chr7	126972623	126975381	CAGE_novel_2907_1-Cdiptos	lncRNA	-	126972623	126975381	5	284,57,33,144,74	0,1830,2056,2317,2684
chr7	126972623	126975381	CAGE_novel_2908_1-Cdiptos	lncRNA	-	126972623	126975381	5	284,57,103,144,74	0,1830,1986,2317,2684
chr7	126972623	126975826	CAGE_novel_2911_1-Cdiptos	lncRNA	-	126972623	126975826	6	284,57,103,144,84,278	0,1830,1986,2317,2684,2925
chr7	127511294	127512351	CAGE_novel_2914_1-1700008J07Rik	lncRNA	-	127511294	127512351	1	1057	0
chr7	127577566	127583298	CAGE_novel_2919_2-Phkg2	lncRNA	+	127577566	127583298	8	144,54,65,163,90,153,125,562	0,409,2101,2244,4557,4728,4953,5170
chr1	24614881	24615545	CAGE_novel_29_1-Novel_gene_11561	lncRNA	-	24614881	24615545	1	664	0
chr7	127577989	127583298	CAGE_novel_2920_1-Phkg2	lncRNA	+	127577989	127583298	7	40,65,163,90,153,125,562	0,1678,1821,4134,4305,4530,4747
chr7	127579692	127583298	CAGE_novel_2921_1-Phkg2	lncRNA	+	127579692	127583298	6	40,163,90,153,125,562	0,118,2431,2602,2827,3044
chr7	127579844	127583298	CAGE_novel_2922_1-Phkg2	lncRNA	+	127579844	127583298	5	129,90,153,125,562	0,2279,2450,2675,2892
chr7	127582145	127583293	CAGE_novel_2923_1-Phkg2	lncRNA	+	127582145	127583293	4	68,153,134,557	0,149,365,591
chr7	127582319	127583293	CAGE_novel_2924_1-Phkg2	lncRNA	+	127582319	127583293	3	128,125,557	0,200,417
chr7	127582585	127583298	CAGE_novel_2925_1-Phkg2	lncRNA	+	127582585	127583298	2	59,562	0,151
chr7	137124796	137125733	CAGE_novel_2935_1-Mgmt	lncRNA	-	137124796	137125733	1	937	0
chr7	141454558	141455375	CAGE_novel_2951_1-Novel_gene_28720	lncRNA	-	141454558	141455375	1	817	0
chr7	143866870	143897507	CAGE_novel_2956_1-Acte1	lncRNA	+	143866870	143897507	11	51,147,140,128,110,78,84,161,188,181,282	0,318,2285,4863,14296,14768,17054,24790,27150,29436,30355
chr8	23174261	23175626	CAGE_novel_2977_3-Gpat4	lncRNA	-	23174261	23175626	3	399,79,118	0,1079,1247
chr8	23174261	23182915	CAGE_novel_2978_2-Gpat4	lncRNA	-	23174261	23182915	10	399,79,128,85,55,115,93,89,74,252	0,1079,1247,5154,5508,5840,6372,6599,7512,8402
chr8	23174261	23179808	CAGE_novel_2980_1-Gpat4	lncRNA	-	23174261	23179808	5	399,79,128,85,39	0,1079,1247,5154,5508
chr8	23180024	23208331	CAGE_novel_2987_1-Gpat4	lncRNA	-	23180024	23208331	8	192,93,89,74,300,69,976,32	0,609,836,1749,2639,4505,10692,28275
chr10	86698354	86705490	CAGE_novel_299_1-Hsp90b1	lncRNA	-	86698354	86705490	7	84,111,331,116,141,102,183	0,230,3343,4555,5106,5940,6953
chr10	87018932	87057911	CAGE_novel_300_1-Novel_gene_2716	lncRNA	-	87018932	87057911	5	247,53,199,94,59	0,5691,32142,36176,38920
chr8	27042383	27042998	CAGE_novel_3009_1-Novel_gene_29029	lncRNA	-	27042383	27042998	1	615	0
chr8	39872351	39933281	CAGE_novel_3016_1-Novel_gene_9368	lncRNA	-	39872351	39933281	5	284,148,150,182,171	0,394,2584,59926,60759
chr8	46533373	46534787	CAGE_novel_3022_1-Acsl1	lncRNA	+	46533373	46534787	3	94,71,447	0,192,967
chr8	71367224	71369729	CAGE_novel_3047_1-Use1	lncRNA	+	71367224	71369729	7	145,78,152,12,27,174,202	0,546,735,1326,1626,1905,2303
chr8	71367593	71369729	CAGE_novel_3048_1-Use1	lncRNA	+	71367593	71369729	7	100,78,152,12,27,171,202	0,177,366,957,1257,1539,1934
chr8	72252901	72257384	CAGE_novel_3054_1-Ap1m1	lncRNA	+	72252901	72257384	6	76,71,158,125,75,649	0,308,574,2796,3206,3834
chr8	72256736	72257384	CAGE_novel_3055_1-Ap1m1	lncRNA	+	72256736	72257384	1	648	0
chr8	84957673	84965385	CAGE_novel_3071_2-Rnaseh2a	lncRNA	-	84957673	84965385	6	191,123,87,137,87,68	0,293,2103,2294,7458,7644
chr8	84957673	84965213	CAGE_novel_3072_1-Rnaseh2a	lncRNA	-	84957673	84965213	5	191,123,87,137,82	0,293,2103,2294,7458
chr8	84957673	84967705	CAGE_novel_3074_1-Rnaseh2a	lncRNA	-	84957673	84967705	9	191,123,87,137,87,126,71,427,42	0,293,2103,2294,7458,7644,7898,8187,9990
chr8	87563893	87589190	CAGE_novel_3076_1-4933402J07Rik	lncRNA	+	87563893	87589190	6	269,180,123,35,252,241	0,3901,4595,18694,22108,25056
chr8	95313055	95321327	CAGE_novel_3088_1-Tepp	lncRNA	+	95313055	95321327	7	124,61,174,61,64,32,167	0,6621,6931,7427,7595,7851,8105
chr8	119595947	119597850	CAGE_novel_3120_1-Dnaaf1	lncRNA	+	119595947	119597850	3	56,396,279	0,740,1624
chr8	120669316	120674205	CAGE_novel_3121_1-Cox4i1	lncRNA	+	120669316	120674205	4	66,167,131,234	0,3409,3905,4655
chr8	125584637	125625549	CAGE_novel_3130_1-4930567H12Rik	lncRNA	+	125584637	125625549	4	44,341,155,211	0,196,39619,40701
chr9	20894352	20896213	CAGE_novel_3139_1-Eif3g	lncRNA	-	20894352	20896213	6	90,106,136,107,189,97	0,281,481,737,1476,1764
chr9	20894352	20897918	CAGE_novel_3140_1-Eif3g	lncRNA	-	20894352	20897918	8	90,106,136,107,189,104,59,30	0,281,481,737,1476,1764,3355,3536
chr9	22112994	22113615	CAGE_novel_3145_1-Elof1	lncRNA	-	22112994	22113615	1	621	0
chr9	44094592	44095618	CAGE_novel_3168_1-Usp2	lncRNA	+	44094592	44095618	1	1026	0
chr9	44477925	44478777	CAGE_novel_3170_1-Novel_gene_9274	lncRNA	-	44477925	44478777	1	852	0
chr10	100143446	100144161	CAGE_novel_317_1-Novel_gene_17	lncRNA	-	100143446	100144161	1	715	0
chr9	57920067	57929965	CAGE_novel_3197_1-Ubl7	lncRNA	+	57920067	57929965	7	56,57,133,49,167,122,252	0,437,1560,1909,2384,3088,9646
chr9	78478462	78479175	CAGE_novel_3227_1-Eef1a1	lncRNA	-	78478462	78479175	2	396,217	0,496
chr9	78478462	78479344	CAGE_novel_3228_1-Eef1a1	lncRNA	-	78478462	78479344	3	396,234,66	0,496,816
chr9	78478462	78479448	CAGE_novel_3228_2-Eef1a1	lncRNA	-	78478462	78479448	3	396,234,170	0,496,816
chr9	96333046	96345821	CAGE_novel_3242_1-Atp1b3	lncRNA	-	96333046	96345821	6	648,83,50,184,107,56	0,2333,5613,7156,10222,12719
chr9	108947452	108949619	CAGE_novel_3284_1-Uqcrc1	lncRNA	+	108947452	108949619	6	27,160,85,88,75,184	0,146,404,1093,1487,1983
chr9	110131563	110132383	CAGE_novel_3286_1-Novel_gene_3995	lncRNA	-	110131563	110132383	1	820	0
chr9	113955997	113975437	CAGE_novel_3290_1-Ubp1	lncRNA	+	113955997	113975437	13	445,106,152,110,107,103,54,93,90,118,142,51,91	0,710,2601,2832,3379,8555,10238,10495,13329,14145,16754,17522,19349
chr9	113955997	113975437	CAGE_novel_3291_1-Ubp1	lncRNA	+	113955997	113975437	12	445,106,152,110,103,54,93,90,118,142,51,91	0,710,2601,2832,8555,10238,10495,13329,14145,16754,17522,19349
chr9	113955997	113975437	CAGE_novel_3292_1-Ubp1	lncRNA	+	113955997	113975437	11	445,106,152,110,103,54,93,90,142,51,91	0,710,2601,2832,8555,10238,10495,13329,16754,17522,19349
chr9	120130136	120131557	CAGE_novel_3299_1-Rpsa	lncRNA	+	120130136	120131557	4	227,128,165,157	0,632,864,1264
chr9	120572099	120574431	CAGE_novel_3301_1-Rpl14	lncRNA	+	120572099	120574431	5	98,94,99,53,336	0,669,1477,1665,1996
chrM	45	720	CAGE_novel_3305-mt-Rnr1	lncRNA	+	45	720	1	675	0
chrM	1759	2566	CAGE_novel_3324_2-mt-Rnr2	lncRNA	+	1759	2566	1	807	0
chrM	1868	2218	CAGE_novel_3327_5-mt-Rnr2	lncRNA	+	1868	2218	1	350	0
chrM	2914	3702	CAGE_novel_3333_2-mt-Nd1	lncRNA	+	2914	3702	1	788	0
chrM	3062	3702	CAGE_novel_3335_1-mt-Nd1	lncRNA	+	3062	3702	1	640	0
chrM	4144	4948	CAGE_novel_3337_1-mt-Nd2	lncRNA	+	4144	4948	1	804	0
chrM	4290	4948	CAGE_novel_3338_1-mt-Nd2	lncRNA	+	4290	4948	1	658	0
chrM	4446	4948	CAGE_novel_3339_1-mt-Nd2	lncRNA	+	4446	4948	1	502	0
chrM	5327	6114	CAGE_novel_3341_1-mt-Co1	lncRNA	+	5327	6114	1	787	0
chrM	5466	6858	CAGE_novel_3343_2-mt-Co1	lncRNA	+	5466	6858	1	1392	0
chrM	5466	6114	CAGE_novel_3344_1-mt-Co1	lncRNA	+	5466	6114	1	648	0
chr10	128036490	128048626	CAGE_novel_335_1-Naca	lncRNA	+	128036490	128048626	7	70,85,77,146,128,122,133	0,9678,10239,11168,11509,11755,12003
chrM	9876	11540	CAGE_novel_3353_1-mt-Nd4	lncRNA	+	9876	11540	1	1664	0
chrM	10615	11540	CAGE_novel_3356_2-mt-Nd4	lncRNA	+	10615	11540	1	925	0
chrM	10716	11540	CAGE_novel_3357_2-mt-Nd4	lncRNA	+	10716	11540	1	824	0
chrM	10848	11540	CAGE_novel_3358_2-mt-Nd4	lncRNA	+	10848	11540	1	692	0
chrM	12752	14142	CAGE_novel_3367_1-mt-Nd5	lncRNA	+	12752	14142	1	1390	0
chrM	14348	15286	CAGE_novel_3370_2-mt-Cytb	lncRNA	+	14348	15286	1	938	0
chrM	14696	15286	CAGE_novel_3374_1-mt-Cytb	lncRNA	+	14696	15286	1	590	0
chr10	128369037	128370025	CAGE_novel_338_1-Coq10a	lncRNA	+	128369037	128370025	1	988	0
chr11	6416291	6419816	CAGE_novel_372_1-Ppia_2	lncRNA	+	6416291	6419816	5	689,30,88,172,338	0,1810,1935,2822,3187
chr11	6709280	6710904	CAGE_novel_379_1-Novel_gene_3172	lncRNA	-	6709280	6710904	1	1624	0
chr11	68921838	68927073	CAGE_novel_438_2-Odf4	lncRNA	-	68921838	68927073	5	337,134,195,295,152	0,582,981,4680,5083
chr11	69916723	69917934	CAGE_novel_457_1-Eif5a	lncRNA	-	69916723	69917934	4	618,73,131,17	0,705,874,1194
chr11	69940361	69941594	CAGE_novel_459_1-Ybx2	lncRNA	+	69940361	69941594	4	70,177,84,368	0,229,685,865
chr11	70654110	70654920	CAGE_novel_465_1-Novel_gene_34316	lncRNA	+	70654110	70654920	1	810	0
chr11	74677559	74684459	CAGE_novel_471_2-Pafah1b1	lncRNA	-	74677559	74684459	5	183,156,101,228,53	0,1899,4676,5900,6847
chr1	53344645	53347159	CAGE_novel_47_1-Asnsd1	lncRNA	-	53344645	53347159	3	334,181,144	0,1935,2370
chr11	77505938	77507767	CAGE_novel_478_1-Git1	lncRNA	+	77505938	77507767	3	124,63,1371	0,241,458
chr11	77506551	77507764	CAGE_novel_480_1-Git1	lncRNA	+	77506551	77507764	1	1213	0
chr1	54250682	54252030	CAGE_novel_48_1-Ccdc150	lncRNA	+	54250682	54252030	2	203,468	0,880
chr11	77506974	77507764	CAGE_novel_483_1-Git1	lncRNA	+	77506974	77507764	1	790	0
chr11	78541820	78543607	CAGE_novel_489_1-Tmem97	lncRNA	-	78541820	78543607	2	976,121	0,1666
chr11	94501351	94507323	CAGE_novel_513_1-Mycbpap	lncRNA	-	94501351	94507323	8	169,170,145,115,121,389,146,213	0,1775,2120,2699,3522,4074,5025,5759
chr11	95274254	95274886	CAGE_novel_518_1-Kat7	lncRNA	-	95274254	95274886	1	632	0
chr11	97034600	97038802	CAGE_novel_533_1-Lrrc46	lncRNA	-	97034600	97038802	6	424,145,69,109,46,30	0,859,1272,1496,1870,4172
chr11	100319987	100321532	CAGE_novel_543_1-Eif1	lncRNA	+	100319987	100321532	3	173,383,215	0,679,1330
chr11	102399836	102402552	CAGE_novel_556_2-Rundc3a	lncRNA	+	102399836	102402552	4	209,161,106,571	0,801,1058,2145
chr11	102399836	102402552	CAGE_novel_557_1-Rundc3a	lncRNA	+	102399836	102402552	4	209,137,106,571	0,825,1058,2145
chr11	102400698	102402552	CAGE_novel_560_1-Rundc3a	lncRNA	+	102400698	102402552	3	100,106,571	0,196,1283
chr11	103679103	103687616	CAGE_novel_566_1-Gosr2	lncRNA	-	103679103	103687616	4	294,140,132,91	0,4689,7479,8422
chr11	109425645	109436755	CAGE_novel_591_1-Amz2	lncRNA	+	109425645	109436755	9	102,89,127,282,173,128,163,176,192	0,841,1325,3157,4019,4279,8245,8935,10918
chr11	109427018	109436755	CAGE_novel_593_1-Amz2	lncRNA	+	109427018	109436755	7	79,282,173,128,163,176,192	0,1784,2646,2906,6872,7562,9545
chr11	109428829	109436755	CAGE_novel_594_1-Amz2	lncRNA	+	109428829	109436755	6	255,173,128,163,176,192	0,835,1095,5061,5751,7734
chr11	109428963	109436755	CAGE_novel_594_3-Amz2	lncRNA	+	109428963	109436755	6	121,173,128,163,176,192	0,701,961,4927,5617,7600
chr11	116676707	116679223	CAGE_novel_611_1-St6galnac2	lncRNA	-	116676707	116679223	3	974,99,125	0,1759,2391
chr11	116676707	116677374	CAGE_novel_612_1-St6galnac2	lncRNA	-	116676707	116677374	1	667	0
chr11	116676707	116677495	CAGE_novel_612_3-St6galnac2	lncRNA	-	116676707	116677495	1	788	0
chr11	116676707	116677597	CAGE_novel_612_4-St6galnac2	lncRNA	-	116676707	116677597	1	890	0
chr11	116676707	116678541	CAGE_novel_614_2-St6galnac2	lncRNA	-	116676707	116678541	2	974,75	0,1759
chr11	116849907	116850909	CAGE_novel_620_1-Srsf2	lncRNA	-	116849907	116850909	1	1002	0
chr11	117156442	117157552	CAGE_novel_622_1-Sec14l1	lncRNA	+	117156442	117157552	2	97,751	0,359
chr11	120345693	120346432	CAGE_novel_633_1-Actg1	lncRNA	-	120345693	120346432	1	739	0
chr11	120542892	120544776	CAGE_novel_639_1-Mcrip1	lncRNA	-	120542892	120544776	3	856,101,95	0,1012,1789
chr12	8478879	8482161	CAGE_novel_657_2-Novel_gene_35143	lncRNA	-	8478879	8482161	4	959,160,49,279	0,1572,2873,3003
chr12	16538377	16553988	CAGE_novel_670_2-Lpin1	lncRNA	-	16538377	16553988	8	195,103,114,152,86,148,126,39	0,2537,3337,6267,8344,9109,10500,15572
chr12	58813896	58815193	CAGE_novel_691_1-Novel_gene_31	lncRNA	+	58813896	58815193	1	1297	0
chr12	72784502	72794552	CAGE_novel_700_2-Ppm1a	lncRNA	+	72784502	72794552	5	34,117,108,57,840	0,2170,6131,8276,9210
chr1	75210854	75214237	CAGE_novel_71_1-Stk16	lncRNA	+	75210854	75214237	7	170,174,219,133,174,121,423	0,386,1071,1746,2200,2722,2960
chr12	84756494	84760823	CAGE_novel_718_1-Npc2	lncRNA	-	84756494	84760823	2	718,103	0,4226
chr12	103400964	103404567	CAGE_novel_728_1-Otub2	lncRNA	+	103400964	103404567	4	103,84,194,341	0,1853,2270,3262
chr12	110694292	110696308	CAGE_novel_737_3-Hsp90aa1	lncRNA	-	110694292	110696308	5	51,133,366,161,56	0,279,760,1227,1960
chr12	111538215	111541725	CAGE_novel_743_1-Eif5	lncRNA	+	111538215	111541725	7	24,193,279,81,172,111,19	0,140,1193,1586,1915,2246,3491
chr12	111538343	111541725	CAGE_novel_744_1-Eif5	lncRNA	+	111538343	111541725	6	205,279,81,172,111,19	0,1065,1458,1787,2118,3363
chr12	111538806	111541725	CAGE_novel_745_1-Eif5	lncRNA	+	111538806	111541725	6	141,279,81,172,111,19	0,602,995,1324,1655,2900
chr12	111538806	111541725	CAGE_novel_747_1-Eif5	lncRNA	+	111538806	111541725	6	346,279,81,172,111,19	0,602,995,1324,1655,2900
chr13	55635009	55647647	CAGE_novel_791_1-Ddx46	lncRNA	+	55635009	55647647	5	186,188,143,96,20	0,3017,4782,10362,12618
chr13	77104621	77135464	CAGE_novel_814_1-Slf1	lncRNA	-	77104621	77135464	7	56,128,162,240,75,113,111	0,1355,7951,20609,21744,21980,30732
chr13	114388978	114399022	CAGE_novel_832_1-Novel_gene_29445	lncRNA	-	114388978	114399022	2	226,461	0,9583
chr14	3743430	3800978	CAGE_novel_841_1-1700110I01Rik_3	lncRNA	+	3743430	3800978	5	227,162,131,183,318	0,50010,51130,51939,57230
chr14	7791469	7792291	CAGE_novel_850_1-Novel_gene_26054	lncRNA	+	7791469	7792291	1	822	0
chr14	31237698	31238468	CAGE_novel_870_1-Phf7	lncRNA	-	31237698	31238468	2	455,131	0,639
chr14	36898214	36935567	CAGE_novel_881_1-Ccser2	lncRNA	-	36898214	36935567	6	36,83,195,162,90,42	0,2548,10803,20220,28625,37311
chr14	52136502	52149396	CAGE_novel_905_1-Rpgrip1	lncRNA	+	52136502	52149396	5	316,163,143,150,180	0,2237,4054,4621,12714
chr14	65975817	65981539	CAGE_novel_924_3-Clu	lncRNA	+	65975817	65981539	5	175,104,229,175,231	0,1089,3834,5037,5491
chr14	73362899	73366501	CAGE_novel_934_1-Itm2b	lncRNA	-	73362899	73366501	4	244,150,110,180	0,1643,2853,3422
chr14	77826248	77874924	CAGE_novel_949_2-Dnajc15	lncRNA	-	77826248	77874924	7	222,120,70,76,73,51,126	0,1207,13920,18148,26650,30691,48550
chr14	105681830	105682203	CAGE_novel_971_1-Novel_gene_50	lncRNA	+	105681830	105682203	1	373	0
chr14	118210424	118211676	CAGE_novel_973_1-Novel_gene_37684	lncRNA	-	118210424	118211676	1	1252	0
chr15	38219333	38226733	CAGE_novel_988_1-Odf1	lncRNA	+	38219333	38226733	2	385,591	0,6809
chr13	48192836	48196410	MSTRG.10430.1-Novel_gene_5264	lncRNA	+	48192836	48196410	2	332,373	0,3201
chr14	70993877	70994626	MSTRG.13238.1_1-Novel_gene_33862	lncRNA	-	70993877	70994626	2	305,339	0,410
chr14	70993909	70994626	MSTRG.13238.1_2-Novel_gene_33862	lncRNA	-	70993909	70994626	2	273,339	0,378
chr15	36918498	36931685	MSTRG.14002.1_1-Novel_gene_10212	lncRNA	-	36918498	36931685	3	627,149,182	0,6983,13005
chr15	79789448	79790951	MSTRG.14790.1_2-Nptxr	lncRNA	-	79789448	79790951	3	468,180,134	0,817,1369
chr17	4794709	4797466	MSTRG.17044.1_1-Novel_gene_11230	lncRNA	+	4794709	4797466	3	332,231,332	0,733,2425
chr17	27099658	27101438	MSTRG.17639.3_4-Novel_gene_18245	lncRNA	-	27099658	27101438	2	1035,295	0,1485
chr19	4125959	4131718	MSTRG.20274.1_1-Tmem134	lncRNA	+	4125959	4131718	6	241,65,90,77,54,357	0,1097,1590,1800,5269,5402
chr2	30795566	30803643	MSTRG.22144.3_1-1700001O22Rik	lncRNA	-	30795566	30803643	7	239,139,166,113,109,88,94	0,578,834,2301,5141,5347,7983
chr2	35503523	35506070	MSTRG.22304.1_1-Novel_gene_11145	lncRNA	+	35503523	35506070	2	501,198	0,2349
chr3	94433394	94443233	MSTRG.25805.3_1-Oaz3	lncRNA	-	94433394	94443233	6	246,86,176,170,250,120	0,1069,1576,2561,2993,9719
chr3	95220031	95232174	MSTRG.25843.2_2-Mllt11	lncRNA	-	95220031	95232174	3	432,154,41	0,9020,12102
chr3	107557967	107559310	MSTRG.26156.1_1-Novel_gene_28953	lncRNA	-	107557967	107559310	4	128,130,70,340	0,259,484,1003
chr1	182124812	182131803	MSTRG.2703.2_1-Srp9	lncRNA	+	182124812	182131803	2	163,468	0,6523
chr1	183345547	183362745	MSTRG.2744.1_1-Novel_gene_31460	lncRNA	+	183345547	183362745	2	73,888	0,16310
chr4	129600700	129607871	MSTRG.28476.1_1-Tmem234	lncRNA	+	129600700	129607871	5	31,261,67,93,416	0,282,1494,6386,6755
chr5	39337313	39338874	MSTRG.30066.1_2-Novel_gene_17437	lncRNA	-	39337313	39338874	2	631,46	0,1515
chr5	125928774	125952626	MSTRG.31440.1_2-Novel_gene_36121	lncRNA	+	125928774	125952626	2	312,743	0,23109
chr6	32050287	32058915	MSTRG.32598.2_1-1700012A03Rik	lncRNA	+	32050287	32058915	3	84,80,433	0,1045,8195
chr7	4526666	4530576	MSTRG.34769.1_1-Novel_gene_17037	lncRNA	+	4526666	4530576	2	340,279	0,3631
chr7	66060775	66074579	MSTRG.35834.2_1-Snrpa1	lncRNA	+	66060775	66074579	9	220,148,79,47,103,80,76,94,258	0,1348,2991,8391,8648,9343,9814,10456,13546
chr7	78254281	78255649	MSTRG.35997.1_1-Novel_gene_12089	lncRNA	+	78254281	78255649	2	286,822	0,546
chr7	128373632	128393651	MSTRG.36959.1_1-Rgs10	lncRNA	-	128373632	128393651	3	410,144,122	0,15331,19897
chr7	143866870	143872832	MSTRG.37281.3_2-Acte1	lncRNA	+	143866870	143872832	5	51,148,141,129,350	0,317,2284,4862,5612
chr8	43703484	43755220	MSTRG.38058.1_1-Novel_gene_22978	lncRNA	+	43703484	43755220	3	52,177,1193	0,49781,50543
chr10	63242747	63244152	MSTRG.3819.1_1-Novel_gene_3170	lncRNA	-	63242747	63244152	2	517,266	0,1139
chr8	84583451	84587607	MSTRG.38722.1_3-Novel_gene_16290	lncRNA	-	84583451	84587607	2	294,218	0,3938
chr9	124423306	124424270	MSTRG.41885.2_1-4930526I15Rik	lncRNA	+	124423306	124424270	2	246,479	0,485
chrX	8131852	8133129	MSTRG.41979.1_1-Novel_gene_28881	lncRNA	+	8131852	8133129	2	395,328	0,949
chr10	81393661	81395390	MSTRG.4228.1_2-Smim24	lncRNA	+	81393661	81395390	3	234,63,615	0,426,1114
chr10	128544311	128545279	MSTRG.5069.2_1-Novel_gene_26833	lncRNA	+	128544311	128545279	2	101,513	0,455
chr11	23497737	23499169	MSTRG.5378.1_1-Novel_gene_24716	lncRNA	+	23497737	23499169	2	174,708	0,724
chr11	23497737	23499639	MSTRG.5378.1_4-Novel_gene_24716	lncRNA	+	23497737	23499639	2	174,1178	0,724
chr11	23497869	23499639	MSTRG.5378.1_5-Novel_gene_24716	lncRNA	+	23497869	23499639	2	42,1178	0,592
chr11	89224043	89226471	MSTRG.6927.1_1-Novel_gene_14277	lncRNA	-	89224043	89226471	2	352,644	0,1784
chr11	115612649	115614097	MSTRG.7780.1_1-Novel_gene_37512	lncRNA	+	115612649	115614097	2	273,964	0,484
chr12	8478879	8482161	MSTRG.8091.2_2-Novel_gene_35143	lncRNA	-	8478879	8482161	4	941,161,50,280	0,1571,2872,3002
chr18	75005865	75009933	NM_001001181_1-BC031181	lncRNA	+	75005865	75009933	3	249,176,656	0,2785,3412
chr2	122637838	122641073	NM_001004174_2-AA467197	lncRNA	+	122637838	122641073	5	103,62,86,61,373	0,233,418,1377,2862
chr8	84246237	84249717	NM_001007571_1-D8Ertd738e	lncRNA	-	84246237	84249717	3	456,56,102	0,3236,3378
chr11	120598657	120605680	NM_001038230_1-Anapc11	lncRNA	+	120598657	120605680	3	213,127,400	0,584,6623
chr11	120598657	120605767	NM_001038230_2-Anapc11	lncRNA	+	120598657	120605767	3	213,127,487	0,584,6623
chr2	163658448	163726149	NM_001039391_1-Pkig	lncRNA	+	163658448	163726149	4	44,70,174,693	0,45037,62679,67008
chr6	72957355	72958186	NM_001039392_1-Tmsb10	lncRNA	-	72957355	72958186	2	297,274	0,557
chr13	58157663	58163943	NM_001048060_1-Idnk	lncRNA	+	58157663	58163943	4	73,31,87,511	0,2213,2488,5769
chr2	163658448	163726149	NM_001164053_1-Pkig	lncRNA	+	163658448	163726149	4	211,70,174,693	0,45037,62679,67008
chr11	87981265	87998279	NM_001168471_1-Dynll2	lncRNA	-	87981265	87998279	3	305,139,66	0,2606,16948
chr9	22112994	22116880	NM_001357309_1-Elof1	lncRNA	-	22112994	22116880	3	685,136,226	0,813,3660
chr9	22112994	22117034	NM_001357309_2-Elof1	lncRNA	-	22112994	22117034	3	685,136,380	0,813,3660
chr9	22112961	22117034	NM_001357313_1-Elof1	lncRNA	-	22112961	22117034	3	718,136,98	0,846,3975
chr9	22112994	22117034	NM_001357313_2-Elof1	lncRNA	-	22112994	22117034	3	685,136,98	0,813,3942
chr9	22112994	22117143	NM_001357313_3-Elof1	lncRNA	-	22112994	22117143	3	685,136,207	0,813,3942
chr18	75005865	75009933	NM_001358303_1-BC031181	lncRNA	+	75005865	75009933	3	149,176,656	0,2785,3412
chr10	39118821	39133899	NM_001359440_1-Fam229b	lncRNA	-	39118821	39133899	5	213,139,159,132,21	0,1436,3355,13425,15057
chr10	80053712	80056438	NM_001367995_2-Gpx4	lncRNA	+	80053712	80056438	7	3,95,145,152,25,60,253	0,801,987,1255,2210,2327,2473
chr10	80053564	80056438	NM_008162_1-Gpx4	lncRNA	+	80053564	80056438	7	151,95,145,152,25,60,253	0,949,1135,1403,2358,2475,2621
chr10	80826685	80829108	NM_008753_2-Oaz1	lncRNA	+	80826685	80829108	5	220,146,173,86,238	0,1551,1775,2025,2185
chr10	80826685	80829284	NM_008753_4-Oaz1	lncRNA	+	80826685	80829284	5	220,146,173,86,414	0,1551,1775,2025,2185
chr7	15917217	15922345	NM_009156_1-Selenow	lncRNA	-	15917217	15922345	6	322,99,75,54,25,94	0,2630,2825,3087,3231,5034
chr2	32570884	32573568	NM_010073_1-Dpm2	lncRNA	+	32570884	32573568	4	28,90,103,610	0,321,1412,2074
chr13	100108080	100114230	NM_011353_2-Serf1	lncRNA	+	100108080	100114230	3	149,109,266	0,942,5884
chr2	121449387	121451406	NM_011354_3-Serf2	lncRNA	+	121449387	121451406	3	54,109,686	0,587,1333
chr4	134093539	134095038	NM_013706_1-Cd52	lncRNA	-	134093539	134095038	2	361,105	0,1394
chr10	80899915	80900797	NM_013895_2-Timm13	lncRNA	-	80899915	80900797	3	344,69,174	0,566,708
chrX	134537247	134541580	NM_013898_1-Timm8a1	lncRNA	-	134537247	134541580	2	1020,124	0,4209
chr11	120710945	120713737	NM_016665_1-Cenpx	lncRNA	-	120710945	120713737	5	361,89,54,52,45	0,444,757,898,2747
chr3	94433394	94436585	NM_016901_2-Oaz3	lncRNA	-	94433394	94436585	5	246,86,176,170,198	0,1069,1576,2561,2993
chr10	128548114	128549113	NM_018860_1-Rpl41	lncRNA	-	128548114	128549113	4	315,23,25,26	0,543,834,973
chr5	115298517	115300843	NM_019682_1-Dynll1	lncRNA	-	115298517	115300843	3	316,138,12	0,1995,2314
chr9	121849541	121857709	NM_019814_1-Higd1a	lncRNA	-	121849541	121857709	4	148,135,119,198	0,646,2949,7970
chr9	121849541	121857933	NM_019814_2-Higd1a	lncRNA	-	121849541	121857933	4	148,135,119,422	0,646,2949,7970
chrX	167207097	167209160	NM_021278_1-Tmsb4x	lncRNA	-	167207097	167209160	3	438,115,55	0,839,2008
chr11	76217625	76218664	NM_021294_1-Dbil5	lncRNA	+	76217625	76218664	2	123,438	0,601
chr1	93800497	93801933	NM_023136_1-Dtymk	lncRNA	-	93800497	93801933	2	413,236	0,1200
chr8	119344506	119348913	NM_024219_3-Hsbp1	lncRNA	+	119344506	119348913	4	114,67,121,878	0,429,1106,3529
chr17	26676433	26699643	NM_025272_1-Atp6v0e	lncRNA	+	26676433	26699643	4	145,48,130,432	0,6244,18921,22778
chr11	120598508	120605680	NM_025389_1-Anapc11	lncRNA	+	120598508	120605680	3	96,127,400	0,733,6772
chr2	157367617	157396761	NM_026968_1-Manbal	lncRNA	+	157367617	157396761	3	23,206,852	0,11431,28292
chr4	127243834	127247805	NM_030252_1-Smim12	lncRNA	+	127243834	127247805	2	64,903	0,3068
chr3	144570713	144597659	NM_053102_2-Selenof	lncRNA	+	144570713	144597659	5	86,168,64,50,837	0,6872,19898,24187,26109
chr4	134127415	134128761	NM_080559_1-Sh3bgrl3	lncRNA	-	134127415	134128761	3	391,168,146	0,502,1200
chr6	113604757	113616948	NM_133937_2-Brk1	lncRNA	+	113604757	113616948	3	139,83,884	0,11018,11307
chr12	54645405	54656540	NM_134054_1-Sptssa	lncRNA	-	54645405	54656540	2	1130,169	0,10966
chr2	158502713	158508190	NM_145635_1-Adig	lncRNA	+	158502713	158508190	3	156,130,236	0,3078,5241
chr9	22112994	22113915	NM_170777_1-Elof1	lncRNA	-	22112994	22113915	2	685,108	0,813
chr14	32082876	32085604	NM_172254_1-Dph3	lncRNA	-	32082876	32085604	3	370,75,195	0,2030,2533
chr9	83109950	83146541	NM_175074_1-Hmgn3	lncRNA	-	83109950	83146541	6	479,73,51,30,51,111	0,1083,2269,4822,10422,36480
chr2	119167787	119172373	NM_177157_1-Gchfr	lncRNA	+	119167787	119172373	3	86,95,432	0,1888,4154
chr4	3938915	3943521	NM_181391_1-Chchd7	lncRNA	+	3938915	3943521	5	216,148,66,99,134	0,463,2330,3805,4472
chr9	109077989	109082377	NM_183250_1-Tma7	lncRNA	-	109077989	109082377	4	436,88,56,51	0,4012,4181,4337
chr8	4257675	4259222	NM_183315_1-Ctxn1	lncRNA	-	4257675	4259222	2	972,172	0,1375
chrM	2750	3638	NP_904328_1-mt-Nd1	lncRNA	+	2750	3638	1	888	0
chrM	2750	3702	NP_904328_2-mt-Nd1	lncRNA	+	2750	3702	1	952	0
chrM	7840	8602	NP_904333_1-mt-Atp6	lncRNA	+	7840	8602	1	762	0
chrM	8606	9391	NP_904334_2-mt-Co3	lncRNA	+	8606	9391	1	785	0
chrM	10153	11540	NP_904337_2-mt-Nd4	lncRNA	+	10153	11540	1	1387	0
chrM	14144	15250	NP_904340_2-mt-Cytb	lncRNA	+	14144	15250	1	1106	0
chrM	14144	15286	NP_904340_3-mt-Cytb	lncRNA	+	14144	15286	1	1142	0
chr15	98398444	98416122	NR_015496_1-1700031M16Rik	lncRNA	+	98398444	98416122	11	43,87,28,39,33,25,52,181,175,113,35	0,556,3324,3787,8429,11143,13529,14988,16769,17298,17643
chr15	98398444	98416264	NR_015496_2-1700031M16Rik	lncRNA	+	98398444	98416264	11	43,87,28,39,33,25,52,181,175,113,177	0,556,3324,3787,8429,11143,13529,14988,16769,17298,17643
chr10	77893419	77896016	NR_015547_1-1700009J07Rik	lncRNA	+	77893419	77896016	2	644,175	0,2422
chr10	77893419	77896111	NR_015547_2-1700009J07Rik	lncRNA	+	77893419	77896111	2	644,270	0,2422
chr18	36106202	36109922	NR_015571_1-4930471G03Rik	lncRNA	+	36106202	36109922	2	101,536	0,3184
chr18	36106202	36109953	NR_015571_2-4930471G03Rik	lncRNA	+	36106202	36109953	2	101,567	0,3184
chr6	35252698	35261637	NR_015608_1-1810058I24Rik	lncRNA	+	35252698	35261637	3	84,54,479	0,7711,8460
chr10	80826685	80829106	NR_027656_1-Oaz1-ps	lncRNA	+	80826685	80829106	5	220,146,173,86,236	0,1551,1775,2025,2185
chr10	80826685	80829283	NR_027656_3-Oaz1-ps	lncRNA	+	80826685	80829283	5	220,146,173,86,413	0,1551,1775,2025,2185
chr5	115631056	115631815	NR_027810_1-1110006O24Rik	lncRNA	-	115631056	115631815	1	759	0
chr1	157412713	157420231	NR_027984_1-2810025M15Rik	lncRNA	+	157412713	157420231	3	412,52,363	0,1030,7155
chr15	98567323	98568309	NR_028442_1-9330020H09Rik	lncRNA	+	98567323	98568309	2	202,671	0,315
chr2	30795574	30803643	NR_028486_1-1700001O22Rik	lncRNA	-	30795574	30803643	7	231,175,166,113,93,88,94	0,534,826,2293,5149,5339,7975
chr2	30795574	30803643	NR_028487_1-1700001O22Rik	lncRNA	-	30795574	30803643	7	231,139,166,113,93,88,94	0,570,826,2293,5149,5339,7975
chr10	7663404	7664630	NR_030698_1-A630066F11Rik	lncRNA	+	7663404	7664630	1	1226	0
chr8	84872110	84887394	NR_031759_1-Syce2	lncRNA	+	84872110	84887394	4	143,113,189,260	0,609,13824,15024
chr4	141614369	141615401	NR_033566_2-AI507597	lncRNA	+	141614369	141615401	3	108,109,444	0,205,588
chr4	141614369	141615568	NR_033566_5-AI507597	lncRNA	+	141614369	141615568	3	108,109,611	0,205,588
chr4	141614369	141615603	NR_033566_6-AI507597	lncRNA	+	141614369	141615603	3	108,109,646	0,205,588
chr1	73024615	73025497	NR_038002_1-1700027A15Rik	lncRNA	+	73024615	73025497	2	199,176	0,706
chr6	29985328	29993528	NR_040264_1-Smkr-ps	lncRNA	+	29985328	29993528	2	138,517	0,7683
chr3	100426461	100437743	NR_040543_1-4930406D18Rik	lncRNA	+	100426461	100437743	3	198,217,208	0,2059,11074
chr9	121587019	121614251	NR_040740_1-Lyzl4os	lncRNA	+	121587019	121614251	4	213,120,101,288	0,11914,15825,26944
chr5	112582931	112589997	NR_045397_1-1700034G24Rik	lncRNA	-	112582931	112589997	5	515,144,165,107,124	0,1101,3000,3372,6942
chr5	112583020	112589997	NR_045397_2-1700034G24Rik	lncRNA	-	112583020	112589997	5	426,144,165,107,124	0,1012,2911,3283,6853
chr1	20356453	20392251	NR_045734_1-4930486I03Rik	lncRNA	+	20356453	20392251	3	252,125,360	0,24641,35438
chr11	72266690	72268137	NR_045922_3-1700051A21Rik	lncRNA	+	72266690	72268137	2	835,257	0,1190
chr9	120577366	120578072	NR_073359_1-5830454E08Rik	lncRNA	+	120577366	120578072	1	706	0
chr7	121587394	121589775	NR_102286_2-4933432K03Rik	lncRNA	-	121587394	121589775	3	261,244,22	0,1816,2359
chr19	11047615	11050425	NR_102366_1-AW112010	lncRNA	-	11047615	11050425	3	478,114,38	0,663,2772
chr2	169962015	169963174	NR_131974_1-AY702102	lncRNA	-	169962015	169963174	1	1159	0
chr7	16872229	16874380	NR_152128_1-9330104G04Rik	lncRNA	-	16872229	16874380	2	684,169	0,1982
chr16	31427878	31429723	NR_152205_1-Gm15743	lncRNA	-	31427878	31429723	1	1845	0
chr7	126972623	126975826	NR_155498_3-Cdiptos	lncRNA	-	126972623	126975826	6	284,58,104,145,85,313	0,1829,1985,2316,2683,2890
chr2	152652885	152654215	NR_156705_2-1700030C14Rik	lncRNA	-	152652885	152654215	2	505,133	0,1197
chrM	1093	2674	16S_1-mt-Rnr2	lncRNA	+	1093	2674	1	1581	0
chr15	63718353	63737288	CAGE_novel_1000_1-Novel_gene_14640	lncRNA	+	63718353	63737288	3	107,163,965	0,17376,17970
chr15	73645865	73647590	CAGE_novel_1006_1-Novel_gene_19947	lncRNA	+	73645865	73647590	1	1725	0
chr15	74709389	74710347	CAGE_novel_1011_1-4933427E11Rik	lncRNA	+	74709389	74710347	1	958	0
chr15	74709389	74710451	CAGE_novel_1012_1-4933427E11Rik	lncRNA	+	74709389	74710451	1	1062	0
chr15	74796874	74800114	CAGE_novel_1013_1-Ly6k	lncRNA	-	74796874	74800114	4	397,98,76,92	0,1661,2545,3148
chr15	75866073	75867399	CAGE_novel_1016_1-Gsdmd	lncRNA	+	75866073	75867399	5	103,175,144,73,402	0,223,473,717,924
chr15	76295921	76296894	CAGE_novel_1029_2-Smpd5	lncRNA	+	76295921	76296894	4	63,63,135,458	0,157,305,515
chr1	16101306	16104187	CAGE_novel_10_2-Rpl7	lncRNA	-	16101306	16104187	6	53,209,109,137,166,677	0,421,1184,1386,1862,2204
chr15	76295250	76296891	CAGE_novel_1030_1-Smpd5	lncRNA	+	76295250	76296891	6	212,140,89,63,135,455	0,434,645,828,976,1186
chr15	76295373	76296891	CAGE_novel_1030_2-Smpd5	lncRNA	+	76295373	76296891	6	89,140,89,63,135,455	0,311,522,705,853,1063
chr15	76295250	76296604	CAGE_novel_1031_1-Smpd5	lncRNA	+	76295250	76296604	6	41,140,89,63,135,168	0,434,645,828,976,1186
chr15	76295250	76296891	CAGE_novel_1031_2-Smpd5	lncRNA	+	76295250	76296891	6	41,140,89,63,135,455	0,434,645,828,976,1186
chr15	76533215	76534971	CAGE_novel_1033_1-Novel_gene_19013	lncRNA	-	76533215	76534971	5	300,85,195,94,304	0,594,846,1147,1452
chr15	77915214	77928706	CAGE_novel_1038_2-Txn2	lncRNA	-	77915214	77928706	3	643,123,1014	0,9329,12478
chr15	79134657	79141225	CAGE_novel_1045_1-1700088E04Rik	lncRNA	-	79134657	79141225	6	565,100,128,182,62,344	0,696,980,1650,4581,6224
chr15	79134657	79141225	CAGE_novel_1046_1-1700088E04Rik	lncRNA	-	79134657	79141225	7	565,100,128,182,62,223,70	0,696,980,1650,4581,6112,6498
chr15	79134761	79141225	CAGE_novel_1046_2-1700088E04Rik	lncRNA	-	79134761	79141225	7	461,100,128,182,62,223,70	0,592,876,1546,4477,6008,6394
chr15	79671168	79672565	CAGE_novel_1049_2-Tomm22	lncRNA	+	79671168	79672565	3	123,117,348	0,729,1049
chr15	79671168	79672863	CAGE_novel_1049_3-Tomm22	lncRNA	+	79671168	79672863	3	123,117,646	0,729,1049
chr1	143739043	143746773	CAGE_novel_105_1-Glrx2	lncRNA	+	143739043	143746773	5	399,63,176,120,265	0,2605,6004,6931,7465
chr15	81993994	82016161	CAGE_novel_1056_2-Desi1	lncRNA	-	81993994	82016161	5	851,122,109,21,283	0,4116,5511,9764,21884
chr15	83377087	83385802	CAGE_novel_1063_1-Pacsin2	lncRNA	-	83377087	83385802	6	643,196,122,121,120,467	0,1912,2597,4675,7900,8248
chr15	83377164	83385802	CAGE_novel_1063_2-Pacsin2	lncRNA	-	83377164	83385802	6	566,196,122,121,120,467	0,1835,2520,4598,7823,8171
chr15	83386031	83386877	CAGE_novel_1064_1-Novel_gene_7235	lncRNA	+	83386031	83386877	1	846	0
chr15	83386031	83391086	CAGE_novel_1065_1-Novel_gene_7235	lncRNA	+	83386031	83391086	2	899,108	0,4947
chr15	85806977	85811635	CAGE_novel_1071_1-Cdpf1	lncRNA	-	85806977	85811635	5	561,111,112,146,84	0,1279,2235,3925,4574
chr1	151343896	151345253	CAGE_novel_107_1-Novel_gene_28766	lncRNA	-	151343896	151345253	1	1357	0
chr15	88818996	88826674	CAGE_novel_1074_1-Creld2	lncRNA	+	88818996	88826674	11	76,561,82,110,91,176,95,83,95,140,287	0,277,935,1533,2139,2963,4071,4746,5652,6154,7391
chr15	92704038	92705958	CAGE_novel_1082_1-Novel_gene_7178	lncRNA	-	92704038	92705958	2	482,121	0,1799
chr15	93435935	93489311	CAGE_novel_1083_1-Pphln1	lncRNA	+	93435935	93489311	6	40,211,79,119,140,337	0,5566,19516,23737,29170,53039
chr15	98398444	98415380	CAGE_novel_1090_1-1700031M16Rik	lncRNA	+	98398444	98415380	10	43,86,27,38,32,24,51,32,180,166	0,557,3325,3788,8430,11144,13530,14233,14989,16770
chr15	98398444	98416264	CAGE_novel_1091_2-1700031M16Rik	lncRNA	+	98398444	98416264	11	43,86,27,38,32,132,51,180,174,112,179	0,557,3325,3788,8430,11036,13530,14989,16770,17299,17641
chr15	98398444	98416122	CAGE_novel_1092_1-1700031M16Rik	lncRNA	+	98398444	98416122	12	43,86,27,38,32,24,51,32,180,174,112,37	0,557,3325,3788,8430,11144,13530,14233,14989,16770,17299,17641
chr15	98398444	98416122	CAGE_novel_1093_1-1700031M16Rik	lncRNA	+	98398444	98416122	10	43,27,38,32,24,51,180,174,112,34	0,3325,3788,8430,11144,13530,14989,16770,17299,17644
chr15	98398444	98416264	CAGE_novel_1093_2-1700031M16Rik	lncRNA	+	98398444	98416264	10	43,27,38,32,24,51,180,174,112,176	0,3325,3788,8430,11144,13530,14989,16770,17299,17644
chr15	101447782	101453904	CAGE_novel_1099_1-Krt88	lncRNA	+	101447782	101453904	6	72,174,104,217,31,432	0,2402,2656,4597,5110,5690
chr15	101690312	101692055	CAGE_novel_1100_1-Krt6a	lncRNA	+	101690312	101692055	2	549,325	0,1418
chr15	102116506	102118965	CAGE_novel_1101_1-Spryd3	lncRNA	-	102116506	102118965	4	1207,172,119,37	0,1535,1786,2422
chr15	102116542	102118965	CAGE_novel_1101_2-Spryd3	lncRNA	-	102116542	102118965	4	1171,172,119,37	0,1499,1750,2386
chr15	102485992	102498925	CAGE_novel_1103_2-Pcbp2	lncRNA	+	102485992	102498925	7	48,41,72,38,55,169,436	0,1096,2213,2784,3760,4642,12497
chr15	103402463	103428380	CAGE_novel_1110_1-Gtsf1	lncRNA	-	103402463	103428380	8	95,33,94,63,83,126,100,40	0,2346,7161,17495,18010,18727,22968,25877
chr15	103402463	103429540	CAGE_novel_1112_1-Gtsf1	lncRNA	-	103402463	103429540	9	95,33,94,63,83,126,100,44,27	0,2346,7161,17495,18010,18727,22968,25877,27050
chr15	103402463	103429540	CAGE_novel_1113_1-Gtsf1	lncRNA	-	103402463	103429540	9	95,33,94,63,83,126,100,44,66	0,2346,7161,17495,18010,18727,22968,25877,27011
chr16	4988086	4993983	CAGE_novel_1121_2-Septin12	lncRNA	-	4988086	4993983	6	489,95,117,137,81,89	0,3641,3825,4078,5649,5808
chr1	157099152	157108644	CAGE_novel_112_1-Tex35	lncRNA	-	157099152	157108644	8	251,183,64,59,56,68,44,202	0,928,1308,5192,5879,8038,8691,9290
chr16	5008732	5010651	CAGE_novel_1123_1-Rogdi	lncRNA	-	5008732	5010651	4	520,126,113,184	0,746,1308,1735
chr16	8459076	8471093	CAGE_novel_1128_1-Novel_gene_32413	lncRNA	-	8459076	8471093	4	347,138,52,150	0,10000,10467,11867
chr16	8690580	8721673	CAGE_novel_1131_1-Usp7	lncRNA	-	8690580	8721673	31	306,90,71,119,99,100,77,108,67,153,100,67,92,105,101,134,130,144,156,109,82,90,80,54,130,108,88,138,198,104,58	0,566,775,976,1800,2438,3122,3290,3833,4451,5236,6097,6247,7010,7313,7872,8140,8563,9466,11382,12884,14348,14524,15506,16019,17058,18279,19459,21414,25935,31035
chr1	160044410	160075357	CAGE_novel_113_1-4930523C07Rik	lncRNA	+	160044410	160075357	4	343,103,67,326	0,26290,27017,30621
chr16	10787939	10788655	CAGE_novel_1133_1-Tnp2	lncRNA	-	10787939	10788655	3	154,232,136	0,326,580
chr16	13830571	13835447	CAGE_novel_1138_1-Ntan1	lncRNA	+	13830571	13835447	5	108,53,53,97,312	0,547,1036,1766,4564
chr16	13834157	13834754	CAGE_novel_1139_1-Pdxdc1	lncRNA	-	13834157	13834754	1	597	0
chr16	14317384	14318228	CAGE_novel_1140_1-Novel_gene_5773	lncRNA	+	14317384	14318228	1	844	0
chr16	14317495	14318228	CAGE_novel_1141_1-Novel_gene_5773	lncRNA	+	14317495	14318228	1	733	0
chr1	160074736	160077920	CAGE_novel_114_1-4930562F07Rik	lncRNA	-	160074736	160077920	3	591,94,130	0,2647,3054
chr16	17035589	17049107	CAGE_novel_1145_1-Mapk1	lncRNA	+	17035589	17049107	4	62,125,93,864	0,2725,12011,12654
chr16	17035589	17044749	CAGE_novel_1146_1-Mapk1	lncRNA	+	17035589	17044749	3	62,125,1063	0,2725,8097
chr16	17113401	17121740	CAGE_novel_1150_1-2610318N02Rik	lncRNA	-	17113401	17121740	6	225,104,70,220,595,76	0,4079,4393,4891,7555,8263
chr16	17113401	17121740	CAGE_novel_1152_1-2610318N02Rik	lncRNA	-	17113401	17121740	7	225,104,70,220,123,251,88	0,4079,4393,4891,7555,7895,8251
chr1	161241016	161250894	CAGE_novel_116_1-Prdx6	lncRNA	-	161241016	161250894	5	833,146,146,156,137	0,2559,3180,6241,9741
chr1	161241555	161250894	CAGE_novel_116_2-Prdx6	lncRNA	-	161241555	161250894	5	294,146,146,156,137	0,2020,2641,5702,9202
chr16	20097350	20098082	CAGE_novel_1167_1-Novel_gene_447	lncRNA	-	20097350	20098082	1	732	0
chr16	20097350	20098194	CAGE_novel_1167_2-Novel_gene_447	lncRNA	-	20097350	20098194	1	844	0
chr16	20535503	20543905	CAGE_novel_1168_1-Ap2m1	lncRNA	+	20535503	20543905	12	98,116,265,82,5,135,141,119,135,97,111,594	0,2115,3805,4830,5305,5472,5707,6244,6453,6694,7136,7808
chr16	20535503	20544048	CAGE_novel_1168_2-Ap2m1	lncRNA	+	20535503	20544048	12	98,116,265,82,5,135,141,119,135,97,111,737	0,2115,3805,4830,5305,5472,5707,6244,6453,6694,7136,7808
chr16	27389934	27446365	CAGE_novel_1169_1-Ccdc50	lncRNA	+	27389934	27446365	11	54,62,126,90,117,115,44,104,76,106,117	0,15713,16717,19390,27314,45628,46434,46564,48367,54610,56314
chr16	32419746	32428893	CAGE_novel_1174_1-Tctex1d2	lncRNA	+	32419746	32428893	6	181,133,69,87,63,137	0,3074,5495,6408,7112,9010
chr16	32878123	32905856	CAGE_novel_1176_1-Fyttd1	lncRNA	+	32878123	32905856	9	395,128,148,112,96,61,74,126,324	0,6001,13142,16962,20251,20755,22510,24296,27409
chr16	34669899	34678607	CAGE_novel_1179_1-Ropn1	lncRNA	+	34669899	34678607	4	115,161,175,191	0,1202,7237,8517
chr16	38143381	38240677	CAGE_novel_1180_2-Gsk3b	lncRNA	+	38143381	38240677	12	38,193,83,110,130,106,97,95,135,186,98,175	0,879,27283,41054,44430,48147,50516,64614,73635,76591,85297,97121
chr16	59554080	59554750	CAGE_novel_1186_1-Crybg3	lncRNA	+	59554080	59554750	1	670	0
chr16	71249815	71250882	CAGE_novel_1192_1-4930567J20Rik	lncRNA	+	71249815	71250882	1	1067	0
chr16	90497191	90499550	CAGE_novel_1197_1-Hunk	lncRNA	+	90497191	90499550	3	24,131,1182	0,103,1177
chr16	90498473	90499550	CAGE_novel_1198_1-Hunk	lncRNA	+	90498473	90499550	1	1077	0
chr16	90830123	90831541	CAGE_novel_1199_1-Eva1c	lncRNA	+	90830123	90831541	1	1418	0
chr1	4776379	4807677	CAGE_novel_1_1-Mrpl15	lncRNA	-	4776379	4807677	5	422,123,165,154,132	0,1146,6189,7572,31166
chr16	90925817	90934514	CAGE_novel_1200_1-Cfap298	lncRNA	-	90925817	90934514	7	265,95,131,158,67,167,124	0,528,1281,1533,4099,5177,8573
chr16	90925856	90934514	CAGE_novel_1200_2-Cfap298	lncRNA	-	90925856	90934514	7	226,95,131,158,67,167,124	0,489,1242,1494,4060,5138,8534
chr16	93981443	93982551	CAGE_novel_1207_1-Novel_gene_3572	lncRNA	-	93981443	93982551	1	1108	0
chr16	97471101	97514759	CAGE_novel_1209_1-Fam3b	lncRNA	-	97471101	97514759	10	122,132,87,50,58,123,146,143,170,20	0,4147,4634,5279,7248,10686,28474,29759,42504,43638
chr16	97471101	97512136	CAGE_novel_1210_1-Fam3b	lncRNA	-	97471101	97512136	8	122,132,87,50,58,123,143,157	0,4147,4634,5279,7248,10686,29759,40878
chr1	165178689	165189227	CAGE_novel_121_1-Sft2d2	lncRNA	-	165178689	165189227	8	606,29,55,35,81,85,86,312	0,3363,5138,5281,6319,9280,9559,10226
chr17	3157209	3157874	CAGE_novel_1212_1-Novel_gene_24636	lncRNA	-	3157209	3157874	1	665	0
chr17	5854096	5854921	CAGE_novel_1215_1-Snx9	lncRNA	+	5854096	5854921	1	825	0
chr17	5987506	5988198	CAGE_novel_1216_2-Novel_gene_37740	lncRNA	-	5987506	5988198	2	265,346	0,346
chr1	16101306	16104187	CAGE_novel_12_1-Rpl7	lncRNA	-	16101306	16104187	7	53,209,109,137,166,174,176	0,421,1184,1386,1862,2204,2705
chr17	10403143	10840278	CAGE_novel_1223_2-Pacrg	lncRNA	-	10403143	10840278	6	335,149,171,134,2,514	0,173322,193967,373992,413245,436621
chr17	12919407	12924555	CAGE_novel_1225_1-Tcp1	lncRNA	+	12919407	12924555	9	41,110,181,126,175,123,192,163,295	0,408,869,1333,2696,3202,3811,4123,4853
chr17	12920297	12924555	CAGE_novel_1226_1-Tcp1	lncRNA	+	12920297	12924555	7	160,126,175,123,192,163,295	0,443,1806,2312,2921,3233,3963
chr17	12920741	12924555	CAGE_novel_1227_1-Tcp1	lncRNA	+	12920741	12924555	6	125,175,123,192,163,295	0,1362,1868,2477,2789,3519
chr17	12922674	12924555	CAGE_novel_1229_1-Tcp1	lncRNA	+	12922674	12924555	4	58,192,163,295	0,544,856,1586
chr17	13008370	13015352	CAGE_novel_1230_1-Sod2	lncRNA	+	13008370	13015352	4	63,116,179,326	0,2150,5063,6656
chr17	13354627	13376433	CAGE_novel_1231_1-Tcp10c	lncRNA	+	13354627	13376433	12	48,214,180,215,158,158,99,103,137,84,117,246	0,689,1132,1714,5119,6238,7545,9566,13452,15571,20072,21560
chr1	166201391	166226659	CAGE_novel_123_1-Mael	lncRNA	-	166201391	166226659	7	344,75,132,62,141,54,93	0,884,3399,4462,24199,24446,25175
chr17	23734731	23736732	CAGE_novel_1235_1-Pkmyt1	lncRNA	+	23734731	23736732	6	45,106,172,157,77,237	0,235,469,832,1593,1764
chr17	24155818	24163320	CAGE_novel_1237_1-Amdhd2	lncRNA	-	24155818	24163320	10	267,101,68,107,144,88,212,54,139,124	0,753,1710,1922,2100,2326,2492,2822,7158,7378
chr1	166201391	166238423	CAGE_novel_124_1-Mael	lncRNA	-	166201391	166238423	11	344,75,132,62,141,54,124,41,155,99,160	0,884,3399,4462,24199,24446,25175,32774,34010,35482,36872
chr17	25262234	25273329	CAGE_novel_1250_1-Ube2i	lncRNA	-	25262234	25273329	7	257,79,109,72,83,76,69	0,2532,2885,6307,6958,7169,11026
chr17	25262234	25273536	CAGE_novel_1250_2-Ube2i	lncRNA	-	25262234	25273536	7	257,79,109,72,83,76,276	0,2532,2885,6307,6958,7169,11026
chr1	166464073	166464912	CAGE_novel_125_2-Novel_gene_9	lncRNA	-	166464073	166464912	1	839	0
chr17	25875100	25877160	CAGE_novel_1253_1-Mettl26	lncRNA	+	25875100	25877160	5	626,59,67,78,210	0,1120,1395,1561,1850
chr17	27099660	27101438	CAGE_novel_1260_2-Novel_gene_27780	lncRNA	-	27099660	27101438	2	975,294	0,1484
chr1	168675273	168675886	CAGE_novel_126_2-Novel_gene_10	lncRNA	-	168675273	168675886	1	613	0
chr17	27398161	27399193	CAGE_novel_1268_1-Novel_gene_67	lncRNA	+	27398161	27399193	1	1032	0
chr17	27555641	27563668	CAGE_novel_1269_1-Hmga1	lncRNA	+	27555641	27563668	5	297,137,83,50,1230	0,3892,5287,5820,6797
chr1	171123155	171126947	CAGE_novel_127_1-Cfap126	lncRNA	+	171123155	171126947	5	38,62,80,176,383	0,1879,2115,2879,3409
chr17	28066785	28074658	CAGE_novel_1272_2-Tcp11	lncRNA	-	28066785	28074658	7	383,163,181,214,136,220,6	0,1005,2398,2673,3638,4826,7867
chr1	171123155	171126947	CAGE_novel_128_1-Cfap126	lncRNA	+	171123155	171126947	6	38,62,80,90,176,383	0,1879,2115,2648,2879,3409
chr17	28066754	28080608	CAGE_novel_1283_1-Tcp11	lncRNA	-	28066754	28080608	10	414,163,181,214,136,220,120,72,146,52	0,1036,2429,2704,3669,4857,7898,11232,13405,13802
chr17	28066754	28079768	CAGE_novel_1284_1-Tcp11	lncRNA	-	28066754	28079768	9	414,163,181,214,136,220,120,72,30	0,1036,2429,2704,3669,4857,7898,11232,12984
chr17	28066754	28080076	CAGE_novel_1285_1-Tcp11	lncRNA	-	28066754	28080076	9	414,163,181,214,136,220,120,90,154	0,1036,2429,2704,3669,4857,7898,11232,13168
chr17	28066754	28080608	CAGE_novel_1286_1-Tcp11	lncRNA	-	28066754	28080608	11	414,163,181,214,136,220,78,120,72,146,33	0,1036,2429,2704,3669,4857,6290,7898,11232,13405,13821
chr17	28066754	28074658	CAGE_novel_1291_1-Tcp11	lncRNA	-	28066754	28074658	7	414,163,181,147,136,220,6	0,1036,2429,2704,3669,4857,7898
chr1	171288566	171294770	CAGE_novel_129_2-Ufc1	lncRNA	-	171288566	171294770	6	405,90,76,63,67,136	0,605,952,1318,1583,6068
chr17	28589593	28622074	CAGE_novel_1298_1-Srpk1	lncRNA	-	28589593	28622074	15	648,92,69,107,100,398,213,25,165,106,87,87,108,118,97	0,1608,2625,4577,9309,9878,10650,11276,13095,13845,15706,16714,17491,19053,32384
chr17	28589593	28602783	CAGE_novel_1299_1-Srpk1	lncRNA	-	28589593	28602783	9	648,92,69,107,100,398,213,25,95	0,1608,2625,4577,9309,9878,10650,11276,13095
chr17	28600243	28622450	CAGE_novel_1300_2-Srpk1	lncRNA	-	28600243	28622450	10	213,25,165,106,87,87,108,118,60,50	0,626,2445,3195,5056,6064,6841,8403,21734,22157
chr17	28600710	28622450	CAGE_novel_1301_1-Srpk1	lncRNA	-	28600710	28622450	9	184,165,106,87,87,108,118,60,50	0,1978,2728,4589,5597,6374,7936,21267,21690
chr1	171634905	171652878	CAGE_novel_130_2-Slamf7	lncRNA	-	171634905	171652878	7	91,62,122,272,311,126,221	0,1407,3758,4091,6051,13968,17752
chr17	30576401	30577427	CAGE_novel_1311_1-Novel_gene_5796	lncRNA	+	30576401	30577427	1	1026	0
chr17	32492157	32493272	CAGE_novel_1315_1-Cyp4f39	lncRNA	+	32492157	32493272	1	1115	0
chr17	33747473	33749326	CAGE_novel_1320_1-Rab11b	lncRNA	-	33747473	33749326	3	340,80,459	0,1037,1394
chr1	172223516	172258439	CAGE_novel_133_1-Atp1a4	lncRNA	-	172223516	172258439	22	310,91,101,130,145,123,154,168,150,136,172,189,134,109,201,268,117,134,113,59,175,84	0,581,3567,3784,7616,8409,8670,10437,10890,11423,16185,16489,20511,20822,21315,23116,27370,27768,30537,34127,34369,34839
chr17	34982143	34985888	CAGE_novel_1337_1-Lsm2	lncRNA	+	34982143	34985888	5	91,67,30,59,471	0,477,2966,3106,3274
chr17	34982143	34985888	CAGE_novel_1338_1-Lsm2	lncRNA	+	34982143	34985888	4	544,30,59,471	0,2966,3106,3274
chr17	35149090	35150109	CAGE_novel_1341_1-Prrc2a	lncRNA	-	35149090	35150109	4	311,90,94,200	0,420,610,819
chr17	35170994	35176000	CAGE_novel_1342_1-Aif1	lncRNA	-	35170994	35176000	7	199,162,41,66,61,174,27	0,420,769,1134,1291,1521,4979
chr17	35170994	35176000	CAGE_novel_1343_1-Aif1	lncRNA	-	35170994	35176000	8	199,162,41,66,61,174,205,27	0,420,769,1134,1291,1521,2076,4979
chr17	35170994	35176000	CAGE_novel_1344_1-Aif1	lncRNA	-	35170994	35176000	7	199,162,41,66,61,760,27	0,420,769,1134,1291,1521,4979
chr17	35829986	35832780	CAGE_novel_1345_1-Flot1	lncRNA	+	35829986	35832780	5	38,45,137,164,273	0,133,668,957,2521
chr17	35901346	35909650	CAGE_novel_1346_1-Atat1	lncRNA	-	35901346	35909650	9	265,71,68,45,101,113,60,91,219	0,637,2762,2944,7217,7507,7742,7913,8085
chr17	35909843	35910518	CAGE_novel_1347_2-Novel_gene_68	lncRNA	+	35909843	35910518	2	250,315	0,360
chr17	35916436	35917881	CAGE_novel_1348_2-Ppp1r10	lncRNA	+	35916436	35917881	2	162,683	0,762
chr17	35916894	35917881	CAGE_novel_1349_1-Ppp1r10	lncRNA	+	35916894	35917881	2	111,683	0,304
chr1	179680553	179687185	CAGE_novel_135_2-Sccpdh	lncRNA	+	179680553	179687185	6	56,119,56,111,81,613	0,880,1098,3652,5143,6019
chr1	180802573	180812747	CAGE_novel_136_1-H3f3a	lncRNA	-	180802573	180812747	4	632,153,150,57	0,7544,9226,10117
chr17	45570391	45573265	CAGE_novel_1371_1-Hsp90ab1	lncRNA	-	45570391	45573265	6	175,133,159,206,146,98	0,275,627,1022,1374,2776
chr17	45570524	45573265	CAGE_novel_1371_3-Hsp90ab1	lncRNA	-	45570524	45573265	6	42,133,159,206,146,98	0,142,494,889,1241,2643
chr17	46129273	46144177	CAGE_novel_1372_1-Rsph9	lncRNA	-	46129273	46144177	6	225,66,146,129,165,255	0,1654,5700,7469,12274,14649
chr17	47493043	47502284	CAGE_novel_1381_1-Taf8	lncRNA	-	47493043	47502284	7	661,147,124,62,98,156,53	0,1299,3535,5135,5497,8241,9188
chr17	47699972	47701995	CAGE_novel_1383_1-Frs3os	lncRNA	-	47699972	47701995	3	556,87,381	0,773,1642
chr17	55997083	56000167	CAGE_novel_1390_1-Stap2	lncRNA	-	55997083	56000167	7	278,74,92,173,65,102,80	0,377,522,695,2660,2830,3004
chr17	56068252	56070983	CAGE_novel_1395_1-Ubxn6	lncRNA	-	56068252	56070983	7	431,148,130,219,84,75,95	0,708,932,1142,1439,2400,2636
chr17	56381663	56388336	CAGE_novel_1399_1-Novel_gene_221	lncRNA	-	56381663	56388336	5	312,267,184,81,754	0,530,4303,5749,5919
chr17	57311860	57327950	CAGE_novel_1409_1-Vav1	lncRNA	+	57311860	57327950	5	74,87,114,151,299	0,3384,6768,12782,15791
chr1	185363057	185407594	CAGE_novel_141_1-Eprs	lncRNA	+	185363057	185407594	20	186,84,99,156,139,94,126,192,171,233,84,59,110,136,207,112,117,359,233,103	0,4474,6520,7832,9861,11061,15718,16488,18743,21820,23189,24002,31306,32973,34003,35337,36165,38252,43904,44434
chr17	66079427	66111508	CAGE_novel_1413_1-Ndufv2	lncRNA	-	66079427	66111508	9	160,76,109,168,116,62,60,61,204	0,1384,3971,7976,9805,10004,12437,27295,31877
chr17	70974050	70978531	CAGE_novel_1414_1-Myl12b	lncRNA	-	70974050	70978531	4	446,161,198,167	0,1409,2998,4314
chr17	73030522	73037808	CAGE_novel_1417_1-Novel_gene_37013	lncRNA	+	73030522	73037808	3	130,254,303	0,5426,6983
chr17	74942537	74950292	CAGE_novel_1418_1-Novel_gene_19586	lncRNA	-	74942537	74950292	3	1636,102,33	0,5869,7722
chr17	79667390	79684967	CAGE_novel_1419_1-Rmdn2	lncRNA	+	79667390	79684967	7	68,77,98,53,80,49,301	0,561,3167,4960,5103,14243,17276
chr1	16543929	16619288	CAGE_novel_14_1-Ube2w	lncRNA	-	16543929	16619288	6	103,75,155,102,91,51	0,37998,41347,54022,58333,75308
chr1	16543929	16619491	CAGE_novel_14_2-Ube2w	lncRNA	-	16543929	16619491	6	103,75,155,102,91,254	0,37998,41347,54022,58333,75308
chr18	3267516	3309744	CAGE_novel_1430_1-Crem	lncRNA	-	3267516	3309744	8	216,156,35,188,142,94,146,98	0,5906,9178,20388,27524,27806,31646,42130
chr18	3267516	3309901	CAGE_novel_1430_2-Crem	lncRNA	-	3267516	3309901	8	216,156,35,188,142,94,146,255	0,5906,9178,20388,27524,27806,31646,42130
chr18	3267516	3309744	CAGE_novel_1431_1-Crem	lncRNA	-	3267516	3309744	7	216,156,35,188,142,94,98	0,5906,9178,20388,27524,27806,42130
chr18	3267516	3309901	CAGE_novel_1431_2-Crem	lncRNA	-	3267516	3309901	7	216,156,35,188,142,94,255	0,5906,9178,20388,27524,27806,42130
chr1	187135295	187143088	CAGE_novel_143_1-Spata17	lncRNA	-	187135295	187143088	3	339,123,261	0,5078,7532
chr18	3267516	3309901	CAGE_novel_1432_1-Crem	lncRNA	-	3267516	3309901	8	216,156,35,188,142,94,109,46	0,5906,9178,20388,27524,27806,42130,42339
chr18	3267517	3337452	CAGE_novel_1433_1-Crem	lncRNA	-	3267517	3337452	9	215,156,35,188,142,94,146,117,72	0,5905,9177,20387,27523,27805,31645,57844,69863
chr18	4165831	4182108	CAGE_novel_1434_1-Lyzl1	lncRNA	+	4165831	4182108	5	116,206,158,78,203	0,2666,3306,15283,16074
chr18	4165861	4182230	CAGE_novel_1435_1-Lyzl1	lncRNA	+	4165861	4182230	4	86,158,78,325	0,3276,15253,16044
chr18	10617808	10628016	CAGE_novel_1438_2-Snrpd1	lncRNA	+	10617808	10628016	3	118,76,1190	0,5823,9018
chr1	187135295	187143088	CAGE_novel_144_1-Spata17	lncRNA	-	187135295	187143088	3	269,123,261	0,5078,7532
chr18	17019084	17137559	CAGE_novel_1442_1-1700001G01Rik	lncRNA	+	17019084	17137559	4	80,94,109,420	0,103169,106647,118055
chr18	21001314	21026270	CAGE_novel_1445_1-Rnf138	lncRNA	+	21001314	21026270	8	226,212,165,115,71,56,111,184	0,643,7411,9363,14342,16505,19574,24772
chr18	21001938	21026311	CAGE_novel_1446_3-Rnf138	lncRNA	+	21001938	21026311	6	231,165,115,56,111,225	0,6787,8739,15881,18950,24148
chr18	24106287	24114884	CAGE_novel_1452_1-Ino80c	lncRNA	-	24106287	24114884	5	371,67,111,110,154	0,5428,6374,7790,8443
chr18	34758849	34770877	CAGE_novel_1458_1-Fam53c	lncRNA	+	34758849	34770877	5	57,229,57,784,279	0,3646,4224,9319,11749
chr18	34759074	34770877	CAGE_novel_1459_2-Fam53c	lncRNA	+	34759074	34770877	4	70,229,784,279	0,3421,9094,11524
chr18	35598474	35599105	CAGE_novel_1462_1-Novel_gene_1460	lncRNA	-	35598474	35599105	1	631	0
chr18	57545361	57551883	CAGE_novel_1474_1-4930511M06Rik	lncRNA	-	57545361	57551883	3	504,96,136	0,2918,6386
chr18	60526184	60557247	CAGE_novel_1476_1-Dctn4	lncRNA	+	60526184	60557247	14	181,70,178,43,107,73,112,109,73,54,107,97,142,66	0,8409,12080,15388,17855,19564,20037,20583,24002,25704,26661,28923,30044,30997
chr18	61555781	61582117	CAGE_novel_1479_4-Csnk1a1	lncRNA	+	61555781	61582117	10	92,106,126,98,139,78,74,106,112,81	0,722,12483,13683,19629,20726,21397,22886,24558,26255
chr18	70473318	70500806	CAGE_novel_1488_5-Stard6	lncRNA	+	70473318	70500806	8	36,80,93,49,126,117,93,403	0,967,2782,3064,10094,22796,25230,27085
chr18	73815777	73819180	CAGE_novel_1490_1-Novel_gene_75	lncRNA	+	73815777	73819180	3	200,209,340	0,2694,3063
chr18	80207197	80222531	CAGE_novel_1491_1-Txnl4a	lncRNA	+	80207197	80222531	4	146,68,103,352	0,2865,11507,14982
chr18	80735079	80743052	CAGE_novel_1494_1-Atp9b	lncRNA	-	80735079	80743052	5	1070,32,203,57,130	0,1733,3574,4668,7843
chr19	3913495	3918713	CAGE_novel_1496_1-Aldh3b1	lncRNA	-	3913495	3918713	4	589,99,166,110	0,1799,4547,5108
chr19	3913543	3918713	CAGE_novel_1496_2-Aldh3b1	lncRNA	-	3913543	3918713	4	541,99,166,110	0,1751,4499,5060
chr19	5287264	5295396	CAGE_novel_1507_2-Sf3b2	lncRNA	-	5287264	5295396	9	20,91,96,109,117,239,77,46,134	0,271,646,1040,4041,5816,7035,7777,7998
chr19	5287519	5295396	CAGE_novel_1508_1-Sf3b2	lncRNA	-	5287519	5295396	8	107,96,109,117,239,77,46,134	0,391,785,3786,5561,6780,7522,7743
chr1	20356453	20381687	CAGE_novel_15_1-4930486I03Rik	lncRNA	+	20356453	20381687	3	252,124,361	0,24642,24873
chr19	6922432	6925012	CAGE_novel_1522_1-Catsperz	lncRNA	-	6922432	6925012	4	228,66,76,218	0,869,1091,2362
chr19	6922398	6925356	CAGE_novel_1522_2-Catsperz	lncRNA	-	6922398	6925356	4	262,66,76,562	0,903,1125,2396
chr19	6922432	6925356	CAGE_novel_1522_3-Catsperz	lncRNA	-	6922432	6925356	4	228,66,76,562	0,869,1091,2362
chr19	7297683	7304359	CAGE_novel_1528_1-Novel_gene_27302	lncRNA	+	7297683	7304359	2	336,484	0,6192
chr10	7663404	7664353	CAGE_novel_154_1-A630066F11Rik	lncRNA	+	7663404	7664353	1	949	0
chr19	10001668	10035453	CAGE_novel_1547_1-Rab3il1	lncRNA	+	10001668	10035453	11	549,71,255,95,77,218,128,112,99,66,996	0,12212,24862,25716,25892,26617,28482,28701,30685,32076,32789
chr19	10062798	10101519	CAGE_novel_1549_1-Fads2	lncRNA	-	10062798	10101519	13	1516,125,79,96,97,2,73,60,125,101,197,110,296	0,1888,2804,3454,3717,3988,7477,7766,19767,25904,26110,28943,38425
chr19	10064150	10101519	CAGE_novel_1549_2-Fads2	lncRNA	-	10064150	10101519	13	164,125,79,96,97,2,73,60,125,101,197,110,296	0,536,1452,2102,2365,2636,6125,6414,18415,24552,24758,27591,37073
chr19	11096820	11130830	CAGE_novel_1552_1-Ms4a20	lncRNA	-	11096820	11130830	5	247,120,119,109,344	0,4984,8857,19587,33666
chr19	11096820	11130830	CAGE_novel_1553_1-Ms4a20	lncRNA	-	11096820	11130830	8	247,120,119,53,219,143,109,344	0,4984,8857,13488,14432,15496,19587,33666
chr19	11096820	11130830	CAGE_novel_1554_1-Ms4a20	lncRNA	-	11096820	11130830	6	247,120,119,143,109,344	0,4984,8857,15496,19587,33666
chr19	11096820	11130830	CAGE_novel_1555_1-Ms4a20	lncRNA	-	11096820	11130830	8	247,120,124,50,143,92,109,344	0,4984,8857,13491,15496,19304,19587,33666
chr19	11139668	11165321	CAGE_novel_1556_1-Ms4a19	lncRNA	-	11139668	11165321	8	138,111,116,56,149,91,79,49	0,1859,2669,7061,19378,23732,25303,25604
chr19	11139668	11165610	CAGE_novel_1556_2-Ms4a19	lncRNA	-	11139668	11165610	8	138,111,116,56,149,91,79,338	0,1859,2669,7061,19378,23732,25303,25604
chr19	11139668	11165321	CAGE_novel_1557_1-Ms4a19	lncRNA	-	11139668	11165321	7	138,111,116,56,113,79,49	0,1859,2669,7061,23710,25303,25604
chr19	11169420	11191535	CAGE_novel_1560_1-Ms4a13	lncRNA	-	11169420	11191535	5	576,95,119,56,67	0,3111,14385,15683,22048
chr19	11274158	11283872	CAGE_novel_1561_1-Ms4a5	lncRNA	-	11274158	11283872	6	140,109,152,56,128,231	0,1350,2452,3528,5092,9483
chr10	18213678	18234897	CAGE_novel_156_1-Ccdc28a	lncRNA	-	18213678	18234897	7	500,22,1059,154,163,199,45	0,2582,3655,5810,11219,16741,21174
chr19	17393778	17394526	CAGE_novel_1564_1-Novel_gene_27524	lncRNA	-	17393778	17394526	1	748	0
chr19	21271129	21272019	CAGE_novel_1565_1-Novel_gene_36230	lncRNA	-	21271129	21272019	1	890	0
chr19	32674127	32739778	CAGE_novel_1573_1-Atad1	lncRNA	-	32674127	32739778	9	237,133,50,89,106,200,120,174,136	0,2590,9875,13106,21665,24313,27393,32708,65515
chr19	34961855	34975586	CAGE_novel_1575_1-Kif20b	lncRNA	+	34961855	34975586	7	18,176,110,197,150,142,93	0,4192,6261,8065,11004,12573,13638
chr19	37263969	37264964	CAGE_novel_1576_1-Novel_gene_2763	lncRNA	+	37263969	37264964	1	995	0
chr19	40588535	40594864	CAGE_novel_1577_1-Novel_gene_31477	lncRNA	+	40588535	40594864	4	84,52,118,936	0,1320,2304,5393
chr19	41264149	41265439	CAGE_novel_1579_1-Novel_gene_8997	lncRNA	+	41264149	41265439	1	1290	0
chr19	42298139	42314607	CAGE_novel_1590_1-Crtac1	lncRNA	+	42298139	42314607	2	309,592	0,15876
chr19	43675403	43676245	CAGE_novel_1591_1-BC037704	lncRNA	+	43675403	43676245	1	842	0
chr19	45158624	45159290	CAGE_novel_1592_2-Novel_gene_80	lncRNA	-	45158624	45159290	1	666	0
chr19	53600411	53625016	CAGE_novel_1596_1-Smc3	lncRNA	+	53600411	53625016	13	143,75,38,67,71,79,78,117,175,80,164,121,67	0,1072,13404,14695,17658,18056,18360,20178,21320,22193,22641,23056,24538
chr19	56066127	56066885	CAGE_novel_1597_1-Novel_gene_11335	lncRNA	+	56066127	56066885	1	758	0
chr19	56066127	56066924	CAGE_novel_1597_2-Novel_gene_11335	lncRNA	+	56066127	56066924	1	797	0
chr19	58231074	58236461	CAGE_novel_1598_2-Novel_gene_29211	lncRNA	+	58231074	58236461	4	566,173,81,829	0,1204,3344,4558
chr19	59345932	59346627	CAGE_novel_1603_1-Novel_gene_37817	lncRNA	+	59345932	59346627	1	695	0
chr19	59943718	59944642	CAGE_novel_1604_1-Novel_gene_82	lncRNA	+	59943718	59944642	1	924	0
chr2	10056037	10080141	CAGE_novel_1606_1-Atp5c1	lncRNA	-	10056037	10080141	10	124,36,96,155,64,143,204,131,34,121	0,733,2959,3464,7249,7406,8070,12573,13656,23983
chr2	10056037	10080431	CAGE_novel_1606_2-Atp5c1	lncRNA	-	10056037	10080431	10	124,36,96,155,64,143,204,131,34,411	0,733,2959,3464,7249,7406,8070,12573,13656,23983
chr2	11250468	11260702	CAGE_novel_1608_1-Prkcq	lncRNA	+	11250468	11260702	5	351,109,117,160,49	0,2601,3703,5689,10185
chr2	18064383	18162709	CAGE_novel_1611_1-Mllt10	lncRNA	+	18064383	18162709	11	112,159,79,54,109,103,93,95,95,255,392	0,652,6742,37075,45399,57862,59336,61751,82394,95073,97934
chr10	22705383	22732007	CAGE_novel_161_1-Tbpl1	lncRNA	-	22705383	22732007	8	512,94,103,63,82,177,73,224	0,2206,2388,3763,3974,6531,25733,26400
chr2	18699021	18749637	CAGE_novel_1613_1-Spag6	lncRNA	+	18699021	18749637	10	242,166,183,205,173,152,191,116,145,174	0,11446,16620,32919,33978,35092,38182,43732,46438,50442
chr1	23100478	23101913	CAGE_novel_16_1-Ppp1r14bl	lncRNA	-	23100478	23101913	2	739,147	0,1288
chr10	25170128	25171245	CAGE_novel_163_1-Akap7	lncRNA	-	25170128	25171245	2	274,604	0,513
chr10	25251724	25252424	CAGE_novel_164_1-Akap7	lncRNA	+	25251724	25252424	1	700	0
chr2	29795422	29796984	CAGE_novel_1647_1-Coq4	lncRNA	+	29795422	29796984	3	88,93,576	0,514,986
chr2	29795422	29797534	CAGE_novel_1647_2-Coq4	lncRNA	+	29795422	29797534	3	88,93,1126	0,514,986
chr2	30795601	30796663	CAGE_novel_1672_3-1700001O22Rik	lncRNA	-	30795601	30796663	3	204,174,262	0,508,800
chr2	30795601	30796663	CAGE_novel_1673_3-1700001O22Rik	lncRNA	-	30795601	30796663	3	204,138,262	0,544,800
chr2	30795566	30796833	CAGE_novel_1675_1-1700001O22Rik	lncRNA	-	30795566	30796833	4	239,138,165,46	0,579,835,1221
chr2	31676682	31680688	CAGE_novel_1677_1-Exosc2	lncRNA	+	31676682	31680688	4	54,176,128,198	0,1769,3169,3808
chr2	31676682	31681000	CAGE_novel_1677_2-Exosc2	lncRNA	+	31676682	31681000	4	54,176,128,510	0,1769,3169,3808
chr2	32278818	32287956	CAGE_novel_1680_1-Swi5	lncRNA	-	32278818	32287956	6	313,283,94,124,48,70	0,1409,1891,2868,8779,9068
chr2	32278818	32281801	CAGE_novel_1681_1-Swi5	lncRNA	-	32278818	32281801	4	313,283,94,115	0,1409,1891,2868
chr2	32278818	32287636	CAGE_novel_1682_1-Swi5	lncRNA	-	32278818	32287636	5	313,283,94,124,39	0,1409,1891,2868,8779
chr2	32571155	32573568	CAGE_novel_1685_2-Dpm2	lncRNA	+	32571155	32573568	3	140,102,609	0,1142,1804
chr2	32621790	32633859	CAGE_novel_1686_1-Ak1	lncRNA	+	32621790	32633859	8	87,37,35,163,116,167,191,218	0,6661,8059,8445,9286,11004,11504,11851
chr2	34608456	34609366	CAGE_novel_1688_1-Mapkap1	lncRNA	+	34608456	34609366	1	910	0
chr10	39118821	39132351	CAGE_novel_169_1-Fam229b	lncRNA	-	39118821	39132351	4	213,138,155,109	0,1437,3356,13421
chr2	39065672	39082146	CAGE_novel_1692-Novel_gene_25493	lncRNA	+	39065672	39082146	4	256,33,122,263	0,12401,14412,16211
chr2	61711756	61800096	CAGE_novel_1695_1-Psmd14	lncRNA	+	61711756	61800096	10	117,127,51,71,119,107,74,125,62,114	0,8688,10954,48880,49219,64917,72077,73678,85639,88226
chr2	68564420	68565421	CAGE_novel_1697_1-Novel_gene_83	lncRNA	-	68564420	68565421	1	1001	0
chr2	68582412	68616381	CAGE_novel_1698_1-4933409G03Rik	lncRNA	+	68582412	68616381	19	107,28,93,28,75,70,63,28,69,208,51,49,30,49,30,49,66,46,201	0,594,705,6377,6500,9048,10349,11010,11130,19319,23351,23777,24101,30601,31888,32289,32678,33065,33768
chr2	69778191	69789539	CAGE_novel_1699_1-Ccdc173	lncRNA	-	69778191	69789539	5	25,193,173,226,124	0,3448,3754,8969,11224
chr2	70516259	70540884	CAGE_novel_1701_1-Erich2	lncRNA	+	70516259	70540884	11	29,35,27,48,36,92,148,181,57,71,194	0,4814,6221,6785,7072,11174,15417,17983,19886,23419,24431
chr10	39118821	39133899	CAGE_novel_170_1-Fam229b	lncRNA	-	39118821	39133899	6	213,138,99,155,131,20	0,1437,2666,3356,13426,15058
chr2	71078138	71089959	CAGE_novel_1703_1-Dcaf17	lncRNA	+	71078138	71089959	8	26,105,142,109,87,83,155,170	0,336,3773,6287,8401,9177,10209,11651
chr2	74749864	74753438	CAGE_novel_1705_1-Haglr	lncRNA	-	74749864	74753438	4	779,113,109,15	0,1665,1970,3559
chr2	78051176	78194421	CAGE_novel_1707_1-4930440I19Rik	lncRNA	+	78051176	78194421	5	162,71,67,181,236	0,133345,134490,136761,143009
chr2	91070350	91071620	CAGE_novel_1716_1-Novel_gene_24592	lncRNA	+	91070350	91071620	2	156,554	0,716
chr2	93257975	93259155	CAGE_novel_1717_1-Tspan18	lncRNA	+	93257975	93259155	2	151,735	0,445
chr2	93980638	93984833	CAGE_novel_1719_1-Alkbh3	lncRNA	-	93980638	93984833	4	339,98,82,110	0,878,3056,4085
chr2	116878712	116886429	CAGE_novel_1725_1-Tmco5	lncRNA	+	116878712	116886429	7	55,43,149,123,50,71,179	0,563,1524,2084,3753,4503,7538
chr2	116878712	116892495	CAGE_novel_1726_1-Tmco5	lncRNA	+	116878712	116892495	12	55,43,149,123,50,71,56,29,64,57,40,382	0,563,1524,2084,3753,4503,7538,8048,8526,9542,11393,13401
chr2	116878712	116892495	CAGE_novel_1727_1-Tmco5	lncRNA	+	116878712	116892495	12	55,43,163,123,50,71,56,59,64,57,40,382	0,563,1510,2084,3753,4503,7538,8018,8526,9542,11393,13401
chr2	118244669	118256950	CAGE_novel_1728_1-Fsip1	lncRNA	-	118244669	118256950	6	296,96,154,180,132,150	0,3626,5137,6970,8617,12131
chr10	41490448	41514287	CAGE_novel_174_1-Ppil6	lncRNA	+	41490448	41514287	7	173,95,188,62,147,135,196	0,4071,7914,11177,11336,16976,23643
chr2	122234810	122265337	CAGE_novel_1746_2-Sord	lncRNA	+	122234810	122265337	9	148,33,164,159,132,65,175,121,1296	0,11672,13989,18377,22032,24255,25370,28378,29231
chr10	41519844	41529043	CAGE_novel_175_1-Cd164	lncRNA	+	41519844	41529043	6	307,89,71,38,56,368	0,2074,3329,4263,6983,8831
chr10	41519984	41529043	CAGE_novel_175_2-Cd164	lncRNA	+	41519984	41529043	6	167,89,71,38,56,368	0,1934,3189,4123,6843,8691
chr2	122234810	122265236	CAGE_novel_1753_1-Sord	lncRNA	+	122234810	122265236	8	148,33,164,159,65,175,121,1195	0,11672,13989,18377,24255,25370,28378,29231
chr2	122234810	122265337	CAGE_novel_1753_2-Sord	lncRNA	+	122234810	122265337	8	148,33,164,159,65,175,121,1296	0,11672,13989,18377,24255,25370,28378,29231
chr10	41519844	41529043	CAGE_novel_176_1-Cd164	lncRNA	+	41519844	41529043	6	192,89,71,38,56,371	0,2074,3329,4263,6983,8828
chr2	122637838	122641073	CAGE_novel_1764_1-AA467197	lncRNA	+	122637838	122641073	4	295,85,60,372	0,419,1378,2863
chr2	122638064	122641073	CAGE_novel_1764_2-AA467197	lncRNA	+	122638064	122641073	4	69,85,60,372	0,193,1152,2637
chr2	125983492	126152024	CAGE_novel_1767_1-Fam227b	lncRNA	-	125983492	126152024	17	273,69,74,77,163,97,134,126,101,98,101,35,67,88,53,40,113	0,2764,4404,5475,20338,23745,117408,132511,135502,137491,140499,141088,141512,143354,160778,162739,168419
chr2	126761424	126783437	CAGE_novel_1768_1-Usp50	lncRNA	-	126761424	126783437	6	267,132,142,209,195,217	0,8447,14300,16475,18507,21796
chr2	126761424	126783437	CAGE_novel_1769_1-Usp50	lncRNA	-	126761424	126783437	7	267,132,142,209,195,124,217	0,8447,14300,16475,18507,18964,21796
chr2	126777692	126783354	CAGE_novel_1770_1-Usp50	lncRNA	-	126777692	126783354	4	416,195,182,134	0,2239,2696,5528
chr2	127425180	127436089	CAGE_novel_1772_1-Gpat2	lncRNA	+	127425180	127436089	22	41,118,113,73,104,128,99,133,99,212,122,82,118,70,258,148,77,131,120,65,55,244	0,2073,2313,3066,3505,3817,5675,6103,6483,6678,7192,7470,7792,8406,8552,8898,9208,9612,9827,10031,10295,10665
chr2	130589437	130590006	CAGE_novel_1777_1-Novel_gene_10619	lncRNA	+	130589437	130590006	1	569	0
chr2	131146806	131159414	CAGE_novel_1778_1-1700037H04Rik	lncRNA	-	131146806	131159414	6	169,122,138,142,116,113	0,355,1350,4812,6788,12495
chr2	136552918	136562092	CAGE_novel_1781_1-Ankef1	lncRNA	+	136552918	136562092	5	271,160,137,218,223	0,704,1768,2752,8951
chr10	53278048	53348632	CAGE_novel_178_1-Cep85l	lncRNA	-	53278048	53348632	11	196,231,107,50,117,154,152,179,117,121,160	0,3301,5789,13716,14210,18166,20005,23454,34460,41550,70424
chr2	148750363	148755377	CAGE_novel_1782_1-Cstl1	lncRNA	+	148750363	148755377	4	37,438,110,113	0,448,4244,4901
chr10	53280269	53283685	CAGE_novel_181_1-Gm19395	lncRNA	+	53280269	53283685	3	134,285,249	0,2169,3167
chr2	156065264	156069497	CAGE_novel_1813_1-Spag4	lncRNA	+	156065264	156069497	12	275,104,66,61,43,25,108,75,115,167,89,177	0,870,1303,1541,1825,2048,2191,2483,2673,3107,3873,4056
chr2	156401407	156402905	CAGE_novel_1819_1-Novel_gene_90	lncRNA	+	156401407	156402905	1	1498	0
chr2	156927340	156991842	CAGE_novel_1822_1-Ndrg3	lncRNA	-	156927340	156991842	17	1541,51,35,47,51,65,103,56,86,60,62,120,105,35,101,122,80	0,3876,4090,7602,9987,10146,11211,13017,16647,17045,18677,20902,22694,31127,42697,60336,64422
chr2	157832311	157891090	CAGE_novel_1826_1-Ctnnbl1	lncRNA	+	157832311	157891090	7	114,181,97,80,137,72,185	0,4199,35989,38797,51822,52117,58594
chr2	168210509	168230074	CAGE_novel_1837_2-Dpm1	lncRNA	-	168210509	168230074	9	127,114,68,95,25,76,33,99,58	0,857,2451,7172,8711,9528,12612,16894,19507
chr2	171253283	171271348	CAGE_novel_1842_1-Novel_gene_23183	lncRNA	+	171253283	171271348	4	197,228,163,469	0,3628,15754,17596
chr2	172394900	172396016	CAGE_novel_1844_1-Cass4	lncRNA	-	172394900	172396016	1	1116	0
chr10	61175762	61188838	CAGE_novel_185_1-Tbata	lncRNA	+	61175762	61188838	8	216,158,79,188,81,141,52,242	0,3585,4553,7541,9540,10528,11915,12834
chr10	61175877	61188838	CAGE_novel_185_2-Tbata	lncRNA	+	61175877	61188838	8	101,158,79,188,81,141,52,242	0,3470,4438,7426,9425,10413,11800,12719
chr2	181013432	181017538	CAGE_novel_1859_1-Col20a1	lncRNA	+	181013432	181017538	7	36,53,71,35,314,77,219	0,438,1356,1995,2111,2823,3887
chr2	181680319	181688050	CAGE_novel_1860_1-Tcea2	lncRNA	+	181680319	181688050	10	156,62,105,90,145,56,154,146,71,173	0,2894,3229,4124,5458,5871,6279,6509,7295,7558
chr10	61179387	61188838	CAGE_novel_186_1-Tbata	lncRNA	+	61179387	61188838	7	118,79,191,81,141,52,242	0,928,3913,5915,6903,8290,9209
chr3	8462424	8463482	CAGE_novel_1869_1-Gm6194	lncRNA	+	8462424	8463482	1	1058	0
chr3	10193628	10197221	CAGE_novel_1870_1-Fabp9	lncRNA	-	10193628	10197221	4	174,101,172,116	0,339,1048,3477
chr3	14533847	14554393	CAGE_novel_1871_1-Lrrcc1	lncRNA	+	14533847	14554393	12	175,205,65,167,175,203,196,147,148,204,139,89	0,2152,2627,3363,5782,6064,11649,13400,14261,16404,17541,20457
chr10	61733151	61738644	CAGE_novel_187_1-Aifm2	lncRNA	+	61733151	61738644	5	56,545,200,175,245	0,733,2307,3432,5248
chr3	14533847	14554393	CAGE_novel_1872_1-Lrrcc1	lncRNA	+	14533847	14554393	12	175,205,65,167,175,155,196,147,148,204,139,89	0,2152,2627,3363,5782,6064,11649,13400,14261,16404,17541,20457
chr3	16182875	16183674	CAGE_novel_1877_2-Novel_gene_25087	lncRNA	-	16182875	16183674	1	799	0
chr3	19508625	19610733	CAGE_novel_1878_1-Dnajc5b	lncRNA	+	19508625	19610733	5	81,231,213,171,188	0,38108,66038,70323,101920
chr3	19508625	19610859	CAGE_novel_1878_2-Dnajc5b	lncRNA	+	19508625	19610859	5	81,231,213,171,314	0,38108,66038,70323,101920
chr3	19508625	19610733	CAGE_novel_1879_1-Dnajc5b	lncRNA	+	19508625	19610733	6	81,238,126,213,171,188	0,22508,38108,66038,70323,101920
chr3	19508625	19610859	CAGE_novel_1879_3-Dnajc5b	lncRNA	+	19508625	19610859	6	81,238,126,213,171,314	0,22508,38108,66038,70323,101920
chr10	62269110	62379907	CAGE_novel_188_1-Hk1	lncRNA	-	62269110	62379907	20	946,233,155,183,99,95,119,148,233,155,183,99,95,119,148,162,47,94,45,92	0,2479,5337,6571,11923,12701,15169,15591,21050,23204,26593,26886,27567,30040,35610,46276,83948,89226,95913,110705
chr3	30792571	30793564	CAGE_novel_1885_1-Novel_gene_37251	lncRNA	-	30792571	30793564	1	993	0
chr3	34020078	34069336	CAGE_novel_1886_1-Fxr1	lncRNA	+	34020078	34069336	16	85,52,93,71,148,93,116,170,78,109,86,207,203,200,91,419	0,19449,20985,25954,26359,26888,27554,29075,29997,34144,36252,37946,41750,44041,48083,48839
chr3	37308630	37312394	CAGE_novel_1891_1-Cetn4	lncRNA	-	37308630	37312394	4	551,128,146,37	0,1307,1663,3727
chr10	62269110	62379907	CAGE_novel_189_1-Hk1	lncRNA	-	62269110	62379907	21	946,233,155,183,99,95,119,148,304,233,155,183,99,95,119,148,162,47,94,180,92	0,2479,5337,6571,11923,12701,15169,15591,17238,21050,23204,26593,26886,27567,30040,35610,46276,83948,89226,95778,110705
chr3	37308630	37312394	CAGE_novel_1892_1-Cetn4	lncRNA	-	37308630	37312394	4	551,137,128,37	0,715,1307,3727
chr3	40504869	40509778	CAGE_novel_1893_1-1700017G19Rik	lncRNA	-	40504869	40509778	5	584,149,78,465,470	0,995,2074,3342,4439
chr3	40784124	40789473	CAGE_novel_1894_1-Hspa4l	lncRNA	+	40784124	40789473	5	230,107,119,161,272	0,496,1155,2600,5077
chr3	40784124	40789583	CAGE_novel_1894_2-Hspa4l	lncRNA	+	40784124	40789583	5	230,107,119,161,382	0,496,1155,2600,5077
chr3	54692845	54728726	CAGE_novel_1899_1-Supt20	lncRNA	+	54692845	54728726	27	14,105,84,35,58,66,126,103,116,53,139,156,56,71,157,26,32,108,102,155,306,157,55,119,105,127,382	0,258,2278,3639,4106,5748,8645,10226,14015,14243,15412,16186,16428,17556,19247,20331,20888,21843,22309,22689,24494,25389,27561,29676,33125,34724,35499
chr3	54692845	54728761	CAGE_novel_1899_2-Supt20	lncRNA	+	54692845	54728761	27	14,105,84,35,58,66,126,103,116,53,139,156,56,71,157,26,32,108,102,155,306,157,55,119,105,127,417	0,258,2278,3639,4106,5748,8645,10226,14015,14243,15412,16186,16428,17556,19247,20331,20888,21843,22309,22689,24494,25389,27561,29676,33125,34724,35499
chr3	54692845	54728761	CAGE_novel_1900_1-Supt20	lncRNA	+	54692845	54728761	27	14,105,84,35,58,66,126,103,116,53,139,156,56,71,157,26,32,108,102,155,69,157,55,86,105,127,417	0,258,2278,3639,4106,5748,8645,10226,14015,14243,15412,16186,16428,17556,19247,20331,20888,21843,22309,22689,24731,25389,27561,29709,33125,34724,35499
chr3	54692845	54728761	CAGE_novel_1901_1-Supt20	lncRNA	+	54692845	54728761	27	49,105,84,35,58,66,126,103,116,53,139,156,56,71,157,26,32,108,102,155,69,157,55,119,105,127,417	0,258,2278,3639,4106,5748,8645,10226,14015,14243,15412,16186,16428,17556,19247,20331,20888,21843,22309,22689,24731,25389,27561,29676,33125,34724,35499
chr3	54692845	54728761	CAGE_novel_1902_1-Supt20	lncRNA	+	54692845	54728761	26	257,84,35,58,66,126,103,116,53,139,156,56,71,157,26,32,108,102,155,69,157,55,119,105,127,417	0,2278,3639,4106,5748,8645,10226,14015,14243,15412,16186,16428,17556,19247,20331,20888,21843,22309,22689,24731,25389,27561,29676,33125,34724,35499
chr3	54692845	54728761	CAGE_novel_1903_1-Supt20	lncRNA	+	54692845	54728761	27	36,105,84,35,58,66,129,103,116,53,139,156,56,71,157,26,32,108,102,155,69,157,55,119,105,127,417	0,258,2278,3639,4106,5748,8642,10226,14015,14243,15412,16186,16428,17556,19247,20331,20888,21843,22309,22689,24731,25389,27561,29676,33125,34724,35499
chr3	55140037	55163457	CAGE_novel_1904_1-Ccdc169	lncRNA	+	55140037	55163457	7	135,79,110,40,98,53,136	0,2204,10675,10868,16996,18508,23284
chr3	63964804	64016748	CAGE_novel_1907_1-Gmps	lncRNA	+	63964804	64016748	17	104,213,181,114,97,103,193,165,151,173,105,115,125,115,130,172,115	0,2463,15332,17607,20796,22855,25351,25713,28387,28996,32003,33798,36709,46753,49450,50621,51829
chr3	67374124	67399821	CAGE_novel_1911_1-Mlf1	lncRNA	+	67374124	67399821	7	138,120,83,128,159,129,119	0,10454,18768,19811,21128,23657,25578
chr3	67374124	67399997	CAGE_novel_1911_2-Mlf1	lncRNA	+	67374124	67399997	7	138,120,83,128,159,129,295	0,10454,18768,19811,21128,23657,25578
chr10	63800873	63801351	CAGE_novel_191_1-Ctnna3	lncRNA	+	63800873	63801351	1	478	0
chr3	67392908	67399821	CAGE_novel_1912_1-Mlf1	lncRNA	+	67392908	67399821	5	67,128,159,129,119	0,1027,2344,4873,6794
chr3	69005008	69021310	CAGE_novel_1914_1-Smc4	lncRNA	+	69005008	69021310	10	82,137,178,191,176,164,127,140,150,74	0,1068,2181,2921,4476,11085,11644,13063,14167,16228
chr3	69005008	69021310	CAGE_novel_1915_1-Smc4	lncRNA	+	69005008	69021310	8	82,137,8,164,127,140,150,74	0,1068,2181,11085,11644,13063,14167,16228
chr3	69005008	69019256	CAGE_novel_1916_1-Smc4	lncRNA	+	69005008	69019256	7	82,137,8,164,127,140,81	0,1068,2181,11085,11644,13063,14167
chr3	88069891	88072049	CAGE_novel_1923_2-Ttc24	lncRNA	-	88069891	88072049	6	217,90,97,85,82,88	0,430,1140,1370,1543,2070
chr3	90450594	90455096	CAGE_novel_1927_1-Npr1	lncRNA	-	90450594	90455096	3	588,91,278	0,712,4224
chr3	90450594	90455096	CAGE_novel_1928_1-Npr1	lncRNA	-	90450594	90455096	4	588,91,98,47	0,712,4224,4455
chr10	69096139	69098555	CAGE_novel_193_1-Novel_gene_15	lncRNA	+	69096139	69098555	1	2416	0
chr10	69166053	69166859	CAGE_novel_194_1-Novel_gene_16	lncRNA	-	69166053	69166859	1	806	0
chr3	94464987	94472909	CAGE_novel_1942_1-Riiad1	lncRNA	-	94464987	94472909	6	108,126,46,204,76,87	0,770,1898,2283,7176,7835
chr3	95220041	95232174	CAGE_novel_1943_1-Mllt11	lncRNA	-	95220041	95232174	5	422,175,153,161,40	0,8043,9011,9945,12093
chr3	103171741	103178640	CAGE_novel_1961_1-Bcas2	lncRNA	+	103171741	103178640	6	299,70,161,50,80,285	0,1534,2599,3878,5598,6614
chr3	103171741	103178824	CAGE_novel_1961_2-Bcas2	lncRNA	+	103171741	103178824	6	299,70,161,50,80,469	0,1534,2599,3878,5598,6614
chr10	71228403	71235326	CAGE_novel_196_1-Tfam	lncRNA	-	71228403	71235326	5	296,56,95,149,43	0,684,4954,6462,6880
chr10	71228456	71235326	CAGE_novel_196_2-Tfam	lncRNA	-	71228456	71235326	5	243,56,95,149,43	0,631,4901,6409,6827
chr3	108012263	108017817	CAGE_novel_1982_1-Gstm1	lncRNA	-	108012263	108017817	8	515,110,79,100,81,64,75,77	0,2490,2698,4065,4256,4621,5088,5477
chr3	108012263	108016595	CAGE_novel_1983_2-Gstm1	lncRNA	-	108012263	108016595	5	515,110,95,100,76	0,2490,2682,4065,4256
chr3	116632006	116645679	CAGE_novel_1984_1-Mfsd14a	lncRNA	-	116632006	116645679	8	474,163,97,112,71,113,218,313	0,1716,2897,4272,8381,9241,9704,13360
chr3	127546479	127553248	CAGE_novel_1994_1-Larp7	lncRNA	-	127546479	127553248	6	90,164,83,100,184,65	0,175,442,611,883,6704
chr3	127546479	127553351	CAGE_novel_1994_2-Larp7	lncRNA	-	127546479	127553351	6	90,164,83,100,184,168	0,175,442,611,883,6704
chr3	130726836	130730044	CAGE_novel_1995_1-Rpl34-ps1	lncRNA	-	130726836	130730044	5	123,103,99,73,516	0,1912,2215,2393,2692
chr3	135348081	135397819	CAGE_novel_1998_1-Slc9b1	lncRNA	+	135348081	135397819	13	41,446,60,297,170,142,127,175,106,88,108,136,223	0,246,6930,9376,23764,25038,26193,34605,42341,44080,45879,46763,49515
chr3	135833703	135840273	CAGE_novel_2000_1-4933401H06Rik	lncRNA	-	135833703	135840273	3	412,102,642	0,1077,5928
chr3	138526424	138555650	CAGE_novel_2007_1-Eif4e	lncRNA	+	138526424	138555650	7	890,106,95,63,113,139,260	0,19897,21235,23839,24469,27158,28966
chr3	138527159	138555650	CAGE_novel_2007_3-Eif4e	lncRNA	+	138527159	138555650	7	155,106,95,63,113,139,260	0,19162,20500,23104,23734,26423,28231
chr3	138527283	138556452	CAGE_novel_2007_7-Eif4e	lncRNA	+	138527283	138556452	7	31,106,95,63,113,139,1062	0,19038,20376,22980,23610,26299,28107
chr3	138526424	138555650	CAGE_novel_2008_1-Eif4e	lncRNA	+	138526424	138555650	8	514,46,106,95,63,113,139,260	0,844,19897,21235,23839,24469,27158,28966
chr3	144283768	144284908	CAGE_novel_2011_1-Novel_gene_100	lncRNA	+	144283768	144284908	1	1140	0
chr3	144684897	144705551	CAGE_novel_2012_1-Sh3glb1	lncRNA	-	144684897	144705551	6	242,74,228,100,89,38	0,6561,7003,11957,12481,20616
chr3	146500098	146505542	CAGE_novel_2013_1-Gng5	lncRNA	+	146500098	146505542	3	582,139,208	0,3162,5236
chr3	146500098	146505542	CAGE_novel_2014_1-Gng5	lncRNA	+	146500098	146505542	4	248,85,139,208	0,497,3162,5236
chr10	77893419	77894513	CAGE_novel_202_1-1700009J07Rik	lncRNA	+	77893419	77894513	1	1094	0
chr4	9916367	9917364	CAGE_novel_2027_1-4930448K20Rik	lncRNA	-	9916367	9917364	1	997	0
chr4	12140121	12140978	CAGE_novel_2028_1-Rbm12b1	lncRNA	-	12140121	12140978	1	857	0
chr4	33031748	33050026	CAGE_novel_2034_1-Ube2j1	lncRNA	+	33031748	33050026	8	129,73,131,84,105,129,119,344	0,4961,6451,8985,9608,12109,13332,17934
chr4	33038307	33050026	CAGE_novel_2035_1-Ube2j1	lncRNA	+	33038307	33050026	6	23,84,105,129,119,344	0,2426,3049,5550,6773,11375
chr4	34688586	34730205	CAGE_novel_2036_1-Cfap206	lncRNA	-	34688586	34730205	14	428,143,193,140,198,119,4,202,158,188,90,83,112,145	0,3801,22816,25809,27719,30459,30841,30993,32830,34022,36229,39319,40210,41474
chr4	40936421	40942852	CAGE_novel_2043_1-Bag1	lncRNA	-	40936421	40942852	5	255,62,107,113,134	0,711,2656,5104,6297
chr4	40936421	40942852	CAGE_novel_2044_1-Bag1	lncRNA	-	40936421	40942852	5	255,62,107,113,556	0,711,2656,5104,5875
chr4	41035693	41048111	CAGE_novel_2050_1-Aqp7	lncRNA	-	41035693	41048111	5	156,123,135,138,238	0,321,9587,10691,12180
chr4	41293013	41316702	CAGE_novel_2051_1-Dcaf12	lncRNA	-	41293013	41316702	9	201,178,162,65,193,60,206,195,64	0,920,3298,5273,6394,8321,9601,23345,23625
chr4	41877212	41942143	CAGE_novel_2056_2-Gm5859	lncRNA	-	41877212	41942143	4	790,79,85,214	0,25134,63994,64717
chr4	42153472	42158836	CAGE_novel_2057_1-LOC100861978	lncRNA	+	42153472	42158836	7	70,66,59,173,97,132,174	0,367,645,2248,3574,4868,5190
chr4	42153472	42158836	CAGE_novel_2058_1-LOC100861978	lncRNA	+	42153472	42158836	7	70,66,59,173,157,132,174	0,367,645,2248,3514,4868,5190
chr4	42153472	42158836	CAGE_novel_2059_1-LOC100861978	lncRNA	+	42153472	42158836	6	70,66,173,97,132,174	0,367,2248,3574,4868,5190
chr4	42153472	42155813	CAGE_novel_2060_1-LOC100861978	lncRNA	+	42153472	42155813	4	70,66,59,1522	0,367,645,819
chr4	42153472	42155813	CAGE_novel_2061_1-LOC100861978	lncRNA	+	42153472	42155813	3	70,66,1696	0,367,645
chr10	78162072	78169630	CAGE_novel_206_1-Gatd3a	lncRNA	-	78162072	78169630	7	646,156,89,121,113,52,112	0,1325,2766,5321,6737,7301,7446
chr4	42226449	42294373	CAGE_novel_2062_1-4933409K07Rik_2	lncRNA	-	42226449	42294373	4	794,79,85,214	0,28011,66987,67710
chr4	43017640	43019912	CAGE_novel_2066_1-Pigo	lncRNA	-	43017640	43019912	4	398,70,223,265	0,508,1572,2007
chr4	47996423	47999386	CAGE_novel_2075_3-Novel_gene_16120	lncRNA	+	47996423	47999386	2	124,1685	0,1278
chr4	62453735	62470898	CAGE_novel_2079_1-Wdr31	lncRNA	-	62453735	62470898	10	202,141,67,100,144,74,132,142,96,79	0,3705,5081,6587,6785,8406,9609,10192,15102,17084
chr4	63596907	63605077	CAGE_novel_2081_1-Gm11213	lncRNA	-	63596907	63605077	2	315,451	0,7719
chr10	78352564	78355639	CAGE_novel_208_1-Novel_gene_9079	lncRNA	+	78352564	78355639	3	363,194,173	0,600,2902
chr4	63607083	63612538	CAGE_novel_2082_1-Tex48	lncRNA	-	63607083	63612538	4	332,110,113,94	0,1374,4780,5361
chr4	92144340	92147233	CAGE_novel_2087_1-Izumo3	lncRNA	-	92144340	92147233	7	410,90,80,17,149,74,486	0,641,1261,1740,1897,2192,2407
chr4	94614528	94660991	CAGE_novel_2088_1-Ift74	lncRNA	+	94614528	94660991	12	123,134,135,48,98,60,59,61,138,62,143,43	0,3439,7326,10203,12449,12724,18149,21246,38399,40301,43979,46420
chr4	94614528	94693230	CAGE_novel_2089_1-Ift74	lncRNA	+	94614528	94693230	21	123,134,188,135,48,98,60,59,61,138,62,143,40,79,53,97,126,163,125,60,279	0,3439,5636,7326,10203,12449,12724,18149,21246,38399,40301,43979,46420,48059,63737,64652,65406,71094,72283,77192,78423
chr4	94614528	94693230	CAGE_novel_2090_1-Ift74	lncRNA	+	94614528	94693230	19	123,134,135,98,60,59,61,138,62,143,40,79,53,97,126,163,125,60,279	0,3439,7326,12449,12724,18149,21246,38399,40301,43979,46420,48059,63737,64652,65406,71094,72283,77192,78423
chr4	98922931	98923589	CAGE_novel_2092_1-Novel_gene_104	lncRNA	+	98922931	98923589	1	658	0
chr4	109050978	109061146	CAGE_novel_2102_1-Nrd1	lncRNA	+	109050978	109061146	12	11,127,162,31,138,47,52,83,90,116,89,210	0,2919,3948,5312,5532,7281,7604,8007,8794,9091,9791,9958
chr4	116685850	116699510	CAGE_novel_2112_1-Prdx1	lncRNA	+	116685850	116699510	6	286,116,153,122,130,339	0,1557,5926,7033,7867,13321
chr4	117271471	117288561	CAGE_novel_2114_1-Rnf220	lncRNA	-	117271471	117288561	10	904,74,108,78,55,86,96,132,43,198	0,1582,1776,5900,6111,6272,6536,13908,14458,16892
chr4	117271922	117288561	CAGE_novel_2114_2-Rnf220	lncRNA	-	117271922	117288561	10	453,74,108,78,55,86,96,132,43,198	0,1131,1325,5449,5660,5821,6085,13457,14007,16441
chr4	117869266	117872553	CAGE_novel_2115_1-Ccdc24	lncRNA	-	117869266	117872553	8	562,78,69,54,125,113,163,158	0,644,840,1250,1798,2481,2723,3129
chr4	117869266	117872001	CAGE_novel_2116_1-Ccdc24	lncRNA	-	117869266	117872001	6	562,78,69,54,125,254	0,644,840,1250,1798,2481
chr4	117869266	117872553	CAGE_novel_2116_2-Ccdc24	lncRNA	-	117869266	117872553	6	562,78,69,54,125,806	0,644,840,1250,1798,2481
chr4	119277990	119282357	CAGE_novel_2119_2-Ybx1	lncRNA	-	119277990	119282357	4	377,265,82,211	0,944,3580,4156
chr4	119373485	119383760	CAGE_novel_2120_1-Ccdc30	lncRNA	-	119373485	119383760	5	280,134,125,105,89	0,3726,5662,7750,10186
chr4	122837596	122858018	CAGE_novel_2126_1-Ppt1	lncRNA	+	122837596	122858018	9	69,109,127,70,102,90,98,71,508	0,6399,6822,8375,10837,15995,16784,18210,19914
chr4	124664303	124668191	CAGE_novel_2131_1-Novel_gene_26301	lncRNA	-	124664303	124668191	4	175,503,134,148	0,331,1666,3740
chr4	127251544	127252376	CAGE_novel_2138_1-Novel_gene_107	lncRNA	-	127251544	127252376	1	832	0
chr4	129050083	129057975	CAGE_novel_2144_1-Novel_gene_3677	lncRNA	-	129050083	129057975	2	826,187	0,7705
chr4	129050393	129057975	CAGE_novel_2144_2-Novel_gene_3677	lncRNA	-	129050393	129057975	2	516,187	0,7395
chr4	129515261	129515970	CAGE_novel_2149_2-Marcksl1	lncRNA	+	129515261	129515970	1	709	0
chr4	129591982	129600494	CAGE_novel_2151_1-Eif3i	lncRNA	-	129591982	129600494	10	152,92,73,89,110,127,149,65,87,85	0,285,1015,1360,1544,3077,3282,4892,6973,8427
chr4	129591982	129600647	CAGE_novel_2151_2-Eif3i	lncRNA	-	129591982	129600647	10	152,92,73,89,110,127,149,65,87,238	0,285,1015,1360,1544,3077,3282,4892,6973,8427
chr4	130370980	130371977	CAGE_novel_2154_1-Novel_gene_20941	lncRNA	-	130370980	130371977	1	997	0
chr4	130811583	130812491	CAGE_novel_2155_1-Novel_gene_2317	lncRNA	-	130811583	130812491	2	212,566	0,342
chr4	131241359	131245783	CAGE_novel_2156_1-Novel_gene_108	lncRNA	+	131241359	131245783	3	108,120,489	0,1781,3935
chr4	132421386	132422222	CAGE_novel_2160_2-Phactr4	lncRNA	-	132421386	132422222	1	836	0
chr10	79709801	79711968	CAGE_novel_216_1-Bsg	lncRNA	+	79709801	79711968	6	26,82,142,282,24,474	0,257,459,837,1455,1693
chr4	133964743	133967301	CAGE_novel_2169_1-Hmgn2	lncRNA	-	133964743	133967301	5	830,95,50,29,344	0,1208,1686,2023,2214
chr4	134102602	134126772	CAGE_novel_2172_1-Ubxn11	lncRNA	+	134102602	134126772	15	46,103,28,98,94,54,76,126,211,77,120,103,73,85,186	0,5650,6489,6958,9913,10313,10755,13429,20790,21240,22232,22464,23605,23819,23984
chr4	137116711	137118141	CAGE_novel_2181_1-Novel_gene_32884	lncRNA	-	137116711	137118141	1	1430	0
chr4	138863540	138867845	CAGE_novel_2188_1-Novel_gene_10399	lncRNA	+	138863540	138867845	3	259,114,1323	0,1867,2982
chr4	141614038	141615603	CAGE_novel_2201_1-AI507597	lncRNA	+	141614038	141615603	3	51,108,645	0,537,920
chr4	141614369	141615568	CAGE_novel_2202_1-AI507597	lncRNA	+	141614369	141615568	2	243,610	0,589
chr4	141614369	141615603	CAGE_novel_2202_2-AI507597	lncRNA	+	141614369	141615603	2	243,645	0,589
chr4	141614369	141615603	CAGE_novel_2203_1-AI507597	lncRNA	+	141614369	141615603	3	108,37,645	0,206,589
chr4	141614369	141615568	CAGE_novel_2204_1-AI507597	lncRNA	+	141614369	141615568	2	314,610	0,589
chr4	141614369	141615603	CAGE_novel_2204_2-AI507597	lncRNA	+	141614369	141615603	2	314,645	0,589
chr4	141625738	141628517	CAGE_novel_2205_1-Plekhm2	lncRNA	-	141625738	141628517	4	969,116,179,236	0,2013,2211,2543
chr4	144418194	144438776	CAGE_novel_2208_1-1700012P22Rik	lncRNA	-	144418194	144438776	3	391,177,288	0,1479,20294
chr4	146252139	146466208	CAGE_novel_2209_1-Zfp991_2	lncRNA	+	146252139	146466208	5	220,92,57,126,227	0,20744,211366,212265,213842
chr4	155803774	155808827	CAGE_novel_2228_1-Mrpl20	lncRNA	+	155803774	155808827	3	169,77,348	0,3134,4705
chr4	155944157	155957643	CAGE_novel_2234_1-Ube2j2	lncRNA	+	155944157	155957643	7	102,130,40,102,138,80,562	0,4850,7315,11077,11265,12211,12924
chr4	155944157	155957708	CAGE_novel_2234_2-Ube2j2	lncRNA	+	155944157	155957708	7	102,130,40,102,138,80,627	0,4850,7315,11077,11265,12211,12924
chr5	3657193	3667214	CAGE_novel_2239_1-Tmbim7	lncRNA	+	3657193	3667214	6	70,128,274,78,53,419	0,205,4566,7064,8087,9602
chr5	3657429	3679543	CAGE_novel_2240_1-Tmbim7	lncRNA	+	3657429	3679543	10	97,274,78,53,90,37,87,89,47,526	0,4330,6828,7851,9366,12486,12605,15669,18850,21588
chr5	5581156	5664231	CAGE_novel_2241_1-Cfap69	lncRNA	-	5581156	5664231	23	210,104,86,197,76,137,192,81,118,118,164,216,121,48,123,177,149,98,136,109,65,59,323	0,748,1286,3495,5200,5985,7964,12616,14765,23118,32530,36013,37792,38011,40764,44594,44853,58973,63268,65780,68634,76632,82752
chr5	11415238	11421219	CAGE_novel_2246_1-Novel_gene_3259	lncRNA	+	11415238	11421219	5	183,159,149,172,520	0,2386,3804,4575,5461
chr5	11416324	11421219	CAGE_novel_2247_1-Novel_gene_3259	lncRNA	+	11416324	11421219	5	172,159,149,172,520	0,1300,2718,3489,4375
chr5	11501550	11507401	CAGE_novel_2248_1-Novel_gene_116	lncRNA	+	11501550	11507401	5	119,159,149,172,520	0,2261,3674,4445,5331
chr5	11916942	11922805	CAGE_novel_2252_1-4933402N22Rik	lncRNA	+	11916942	11922805	5	111,159,149,172,520	0,2254,3687,4458,5343
chr5	21768521	21785144	CAGE_novel_2257_1-Dnajc2	lncRNA	-	21768521	21785144	9	37,91,65,80,141,98,75,190,155	0,125,1964,5257,6413,8196,12800,14526,16468
chr5	21768521	21785248	CAGE_novel_2257_2-Dnajc2	lncRNA	-	21768521	21785248	9	37,91,65,80,141,98,75,190,259	0,125,1964,5257,6413,8196,12800,14526,16468
chr5	21770511	21785144	CAGE_novel_2258_1-Dnajc2	lncRNA	-	21770511	21785144	7	39,80,141,98,75,190,155	0,3267,4423,6206,10810,12536,14478
chr5	23526788	23684616	CAGE_novel_2263_1-Srpk2	lncRNA	-	23526788	23684616	9	27,138,106,87,87,108,151,54,237	0,1136,13587,18735,20192,21667,38326,148932,157591
chr5	23526788	23684616	CAGE_novel_2264_1-Srpk2	lncRNA	-	23526788	23684616	10	27,165,106,87,87,108,151,63,54,237	0,1109,13587,18735,20192,21667,38326,89539,148932,157591
chr5	23526777	23684616	CAGE_novel_2265_1-Srpk2	lncRNA	-	23526777	23684616	9	38,165,106,87,87,108,151,54,237	0,1120,13598,18746,20203,21678,38337,148943,157602
chr5	23526788	23684616	CAGE_novel_2266_1-Srpk2	lncRNA	-	23526788	23684616	9	27,165,106,87,87,108,151,63,237	0,1109,13587,18735,20192,21667,38326,89539,157591
chr5	24565345	24568740	CAGE_novel_2269_1-Abcf2	lncRNA	-	24565345	24568740	7	658,203,128,62,110,89,2	0,1134,1839,2156,2860,3222,3393
chr5	25203178	25220296	CAGE_novel_2273_1-Galntl5	lncRNA	+	25203178	25220296	4	204,117,149,290	0,7146,14324,16828
chr5	25203329	25220296	CAGE_novel_2273_2-Galntl5	lncRNA	+	25203329	25220296	4	53,117,149,290	0,6995,14173,16677
chr5	29196086	29225482	CAGE_novel_2274_1-Rnf32	lncRNA	+	29196086	29225482	9	26,65,94,264,142,32,124,108,439	0,494,1840,2488,6969,9583,10088,10610,28957
chr5	29196086	29225515	CAGE_novel_2274_2-Rnf32	lncRNA	+	29196086	29225515	9	26,65,94,264,142,32,124,108,472	0,494,1840,2488,6969,9583,10088,10610,28957
chr5	29196086	29225545	CAGE_novel_2274_3-Rnf32	lncRNA	+	29196086	29225545	9	26,65,94,264,142,32,124,108,502	0,494,1840,2488,6969,9583,10088,10610,28957
chr5	29196086	29225438	CAGE_novel_2275_1-Rnf32	lncRNA	+	29196086	29225438	10	26,65,94,264,142,32,68,108,167,395	0,494,1840,2488,6969,9583,10144,10610,28031,28957
chr5	29196086	29225482	CAGE_novel_2275_2-Rnf32	lncRNA	+	29196086	29225482	10	26,65,94,264,142,32,68,108,167,439	0,494,1840,2488,6969,9583,10144,10610,28031,28957
chr5	29735990	29781701	CAGE_novel_2276_1-Dnajb6	lncRNA	+	29735990	29781701	9	126,90,109,62,110,131,141,70,571	0,12355,14948,16407,17552,28409,29516,30335,45140
chr5	30466062	30484082	CAGE_novel_2277_1-Fam166c	lncRNA	+	30466062	30484082	4	122,270,156,214	0,14323,15970,17806
chr5	31253282	31254582	CAGE_novel_2281_2-Ift172	lncRNA	-	31253282	31254582	5	142,91,153,98,180	0,271,533,937,1120
chr5	32102914	32103714	CAGE_novel_2283_1-Novel_gene_118	lncRNA	+	32102914	32103714	1	800	0
chr5	38220525	38230707	CAGE_novel_2289_2-Lyar	lncRNA	+	38220525	38230707	6	110,170,114,107,83,146	0,4102,5364,7330,7525,10036
chr5	38220525	38230673	CAGE_novel_2290_1-Lyar	lncRNA	+	38220525	38230673	7	110,296,170,114,107,83,112	0,2406,4102,5364,7330,7525,10036
chr5	38220525	38230707	CAGE_novel_2290_2-Lyar	lncRNA	+	38220525	38230707	7	110,296,170,114,107,83,146	0,2406,4102,5364,7330,7525,10036
chr5	38220644	38230673	CAGE_novel_2292_2-Lyar	lncRNA	+	38220644	38230673	6	145,170,114,107,83,112	0,3983,5245,7211,7406,9917
chr5	38220644	38230707	CAGE_novel_2292_3-Lyar	lncRNA	+	38220644	38230707	6	145,170,114,107,83,146	0,3983,5245,7211,7406,9917
chr5	43993624	44099190	CAGE_novel_2296_1-Prom1	lncRNA	-	43993624	44099190	25	872,39,115,92,68,80,53,92,71,146,84,103,123,152,159,63,74,217,89,63,120,205,58,373,150	0,1451,8162,11262,12541,13399,17571,19252,20472,21134,22942,24669,27184,33059,35986,39320,40723,43800,50693,51896,53874,62254,69502,100771,105416
chr5	72263850	72264613	CAGE_novel_2303_1-Novel_gene_18685	lncRNA	-	72263850	72264613	1	763	0
chr5	73490024	73557760	CAGE_novel_2305_1-Dcun1d4	lncRNA	+	73490024	73557760	11	53,70,39,114,91,70,91,108,104,102,128	0,20862,21103,30092,32629,41480,44582,54023,65335,67230,67608
chr5	73651382	73675421	CAGE_novel_2306_1-Spata18	lncRNA	+	73651382	73675421	10	290,105,115,106,95,206,294,161,175,205	0,6113,6361,7846,15470,17140,18057,19730,20956,23834
chr5	73651382	73679462	CAGE_novel_2307_1-Spata18	lncRNA	+	73651382	73679462	12	290,105,115,106,206,294,161,175,123,83,45,114	0,6113,6361,7846,17140,18057,19730,20956,23834,25557,27610,27966
chr5	73651382	73679462	CAGE_novel_2309_1-Spata18	lncRNA	+	73651382	73679462	13	290,105,115,106,95,206,294,161,175,173,83,45,114	0,6113,6361,7846,15470,17140,18057,19730,20956,23834,25557,27610,27966
chr1	24613190	24614142	CAGE_novel_23_2-Novel_gene_11561	lncRNA	-	24613190	24614142	1	952	0
chr5	77002974	77010701	CAGE_novel_2334_2-Arl9	lncRNA	+	77002974	77010701	4	26,162,175,289	0,3498,4258,7438
chr5	77205110	77211220	CAGE_novel_2338_1-Spink2	lncRNA	-	77205110	77211220	4	315,109,61,237	0,1819,4623,5873
chr5	98329320	98802046	CAGE_novel_2344_1-Cfap299	lncRNA	+	98329320	98802046	5	144,130,90,142,231	0,16912,168969,408249,472495
chr5	99682434	99690321	CAGE_novel_2346_1-Novel_gene_28493	lncRNA	+	99682434	99690321	2	87,613	0,7274
chr5	100040017	100068919	CAGE_novel_2347_1-Enoph1	lncRNA	+	100040017	100068919	7	285,101,193,132,123,142,152	0,19123,20957,22126,23742,27782,28750
chr5	105876567	105891207	CAGE_novel_2356_1-Zfp326	lncRNA	+	105876567	105891207	6	131,44,35,111,405,89	0,2182,9620,9750,11867,14551
chr5	106458610	106459678	CAGE_novel_2357_1-Novel_gene_1929	lncRNA	+	106458610	106459678	1	1068	0
chr5	106458717	106459678	CAGE_novel_2357_2-Novel_gene_1929	lncRNA	+	106458717	106459678	1	961	0
chr5	106618192	106624396	CAGE_novel_2358_1-Zfp644	lncRNA	-	106618192	106624396	4	236,102,156,311	0,1348,4539,5893
chr5	112582931	112589997	CAGE_novel_2367_1-1700034G24Rik	lncRNA	-	112582931	112589997	3	515,174,123	0,1102,6943
chr5	112583020	112589997	CAGE_novel_2367_2-1700034G24Rik	lncRNA	-	112583020	112589997	3	426,174,123	0,1013,6854
chr5	112793291	112801701	CAGE_novel_2368_1-1700095B10Rik	lncRNA	+	112793291	112801701	4	320,276,135,406	0,2124,5538,8004
chr5	114773735	114774620	CAGE_novel_2371_1-4930515G01Rik	lncRNA	-	114773735	114774620	1	885	0
chr5	119959242	119963380	CAGE_novel_2386_2-Novel_gene_7686	lncRNA	+	119959242	119963380	4	114,183,64,528	0,384,3388,3610
chr5	121835157	121835827	CAGE_novel_2393_1-Novel_gene_26214	lncRNA	+	121835157	121835827	1	670	0
chr5	123511714	123524142	CAGE_novel_2398_1-Diablo	lncRNA	-	123511714	123524142	5	993,328,131,126,71	0,6023,8327,11541,12357
chr5	123512178	123524142	CAGE_novel_2398_2-Diablo	lncRNA	-	123512178	123524142	5	529,328,131,126,71	0,5559,7863,11077,11893
chr5	125277090	125303232	CAGE_novel_2407_1-Scarb1	lncRNA	-	125277090	125303232	10	775,146,51,73,118,166,115,95,203,150	0,6809,7591,10269,12547,16908,20136,21543,23247,25992
chr5	125389552	125390554	CAGE_novel_2421_1-Novel_gene_30221	lncRNA	+	125389552	125390554	1	1002	0
chr5	129787413	129846058	CAGE_novel_2425_1-Cct6a	lncRNA	+	129787413	129846058	13	162,63,134,173,103,110,159,82,96,147,213,72,310	0,821,1640,2404,3171,4057,4370,4607,6223,6939,57446,58170,58335
chr5	129787413	129846354	CAGE_novel_2425_2-Cct6a	lncRNA	+	129787413	129846354	13	162,63,134,173,103,110,159,82,96,147,213,72,606	0,821,1640,2404,3171,4057,4370,4607,6223,6939,57446,58170,58335
chr10	80535543	80539137	CAGE_novel_245_1-Atp8b3	lncRNA	-	80535543	80539137	3	804,55,121	0,1216,3473
chr5	146737521	146754405	CAGE_novel_2464_2-Usp12	lncRNA	-	146737521	146754405	6	259,78,197,83,76,35	0,1579,2773,14174,14372,16849
chr5	147076709	147111359	CAGE_novel_2465_1-Polr1d	lncRNA	+	147076709	147111359	4	75,357,74,711	0,627,24520,33939
chr5	148505982	148553873	CAGE_novel_2466_1-Ubl3	lncRNA	-	148505982	148553873	6	205,77,86,108,97,158	0,464,3287,5912,45971,47733
chr5	149439713	149470525	CAGE_novel_2470_1-Tex26	lncRNA	+	149439713	149470525	8	74,84,7,165,144,176,161,181	0,6057,8047,13581,17105,21108,23404,30631
chr5	149441895	149443158	CAGE_novel_2471_1-Novel_gene_28106	lncRNA	+	149441895	149443158	1	1263	0
chr6	7692977	7693678	CAGE_novel_2473-Novel_gene_7442	lncRNA	+	7692977	7693678	1	701	0
chr6	8630531	8647855	CAGE_novel_2474_1-Ica1	lncRNA	-	8630531	8647855	3	266,269,136	0,13442,17188
chr6	8658992	8778480	CAGE_novel_2475_1-Ica1	lncRNA	-	8658992	8778480	9	105,98,125,198,123,72,162,92,107	0,11702,13306,78025,83263,90703,95597,99374,119381
chr6	16456556	16469914	CAGE_novel_2476_1-Novel_gene_34202	lncRNA	-	16456556	16469914	5	359,65,71,95,79	0,834,9193,11921,13279
chr6	17058805	17065051	CAGE_novel_2477_1-Novel_gene_13449	lncRNA	-	17058805	17065051	2	774,459	0,5787
chr6	29154696	29164993	CAGE_novel_2482_2-Rbm28	lncRNA	-	29154696	29164993	7	493,71,92,75,94,158,502	0,2372,3474,4151,4960,5341,9795
chr6	29154696	29164993	CAGE_novel_2483_1-Rbm28	lncRNA	-	29154696	29164993	8	493,71,92,75,94,158,265,63	0,2372,3474,4151,4960,5341,9795,10234
chr6	29272625	29290678	CAGE_novel_2484_1-Fam71f2	lncRNA	+	29272625	29290678	7	185,400,62,181,249,118,349	0,2025,5717,10533,13254,15037,17704
chr6	29279593	29290678	CAGE_novel_2485_1-Fam71f2	lncRNA	+	29279593	29290678	5	95,181,249,118,349	0,3565,6286,8069,10736
chr6	32792644	32877020	CAGE_novel_2493_1-Chchd3	lncRNA	-	32792644	32877020	4	282,135,70,279	0,11246,59501,84097
chr6	32792649	32994426	CAGE_novel_2494_1-Chchd3	lncRNA	-	32792649	32994426	6	277,135,70,83,117,118	0,11241,59496,99643,175552,201659
chr6	33982102	33992196	CAGE_novel_2495_1-Novel_gene_22710	lncRNA	-	33982102	33992196	5	474,577,88,146,63	0,637,1483,9289,10031
chr6	33982486	33992196	CAGE_novel_2495_2-Novel_gene_22710	lncRNA	-	33982486	33992196	5	90,577,88,146,63	0,253,1099,8905,9647
chr6	38433042	38433763	CAGE_novel_2496_1-Novel_gene_124	lncRNA	-	38433042	38433763	1	721	0
chr6	40514825	40516353	CAGE_novel_2498_1-Prss37	lncRNA	-	40514825	40516353	3	252,136,252	0,524,1276
chr6	40514825	40519509	CAGE_novel_2499_1-Prss37	lncRNA	-	40514825	40519509	6	252,136,253,141,164,108	0,524,1276,2849,4208,4576
chr6	40920884	40940535	CAGE_novel_2500_1-1700074P13Rik	lncRNA	-	40920884	40940535	6	257,145,250,168,204,182	0,823,5093,7628,8557,19469
chr6	40920884	40929739	CAGE_novel_2502_1-1700074P13Rik	lncRNA	-	40920884	40929739	5	257,145,250,168,298	0,823,5093,7628,8557
chr6	40920884	40940535	CAGE_novel_2503_1-1700074P13Rik	lncRNA	-	40920884	40940535	6	257,145,250,168,139,182	0,823,5093,7628,8557,19469
chr6	40920884	40940535	CAGE_novel_2504_1-1700074P13Rik	lncRNA	-	40920884	40940535	7	253,145,250,165,239,67,182	0,823,5093,7628,8557,18299,19469
chr6	40920884	40940535	CAGE_novel_2505_1-1700074P13Rik	lncRNA	-	40920884	40940535	6	257,145,250,168,239,182	0,823,5093,7628,8557,19469
chr6	40920884	40940937	CAGE_novel_2505_2-1700074P13Rik	lncRNA	-	40920884	40940937	6	257,145,250,168,239,584	0,823,5093,7628,8557,19469
chr6	40920884	40940535	CAGE_novel_2506_1-1700074P13Rik	lncRNA	-	40920884	40940535	7	257,145,250,168,204,67,182	0,823,5093,7628,8557,18299,19469
chr6	52189690	52190600	CAGE_novel_2509_1-Hoxa4	lncRNA	-	52189690	52190600	1	910	0
chr6	54985092	54992666	CAGE_novel_2511_1-Ggct	lncRNA	-	54985092	54992666	4	909,135,57,96	0,1741,4408,7478
chr6	72120691	72123195	CAGE_novel_2515_1-4933431G14Rik	lncRNA	-	72120691	72123195	4	305,365,101,150	0,571,2154,2354
chr6	72360500	72366971	CAGE_novel_2520_2-Rnf181	lncRNA	-	72360500	72366971	6	142,74,109,127,404,71	0,375,617,912,1817,6400
chr6	72842518	72848497	CAGE_novel_2523_2-Kcmf1	lncRNA	-	72842518	72848497	2	612,272	0,5707
chr6	72842807	72861778	CAGE_novel_2525_2-Kcmf1	lncRNA	-	72842807	72861778	6	323,282,174,101,139,20	0,5418,6637,7576,15967,18951
chr6	76881638	76902332	CAGE_novel_2526_1-Ctnna2	lncRNA	-	76881638	76902332	2	1199,45	0,20649
chr6	83077531	83078229	CAGE_novel_2529_1-Novel_gene_11500	lncRNA	-	83077531	83078229	1	698	0
chr6	83109256	83109931	CAGE_novel_2530_1-Mrpl53	lncRNA	+	83109256	83109931	2	170,409	0,266
chr6	83152713	83155815	CAGE_novel_2531_1-Wdr54	lncRNA	-	83152713	83155815	9	184,74,162,100,127,53,66,62,166	0,263,541,804,1787,2209,2357,2765,2936
chr6	83762689	83768029	CAGE_novel_2541_1-Ankrd53	lncRNA	+	83762689	83768029	5	376,129,164,120,403	0,463,2479,3033,4937
chr6	83770752	83775560	CAGE_novel_2542_1-Tex261	lncRNA	-	83770752	83775560	6	551,102,67,153,79,28	0,695,1490,2958,4266,4780
chr6	86526802	86564433	CAGE_novel_2546_2-1600020E01Rik	lncRNA	+	86526802	86564433	5	423,83,114,105,157	0,1089,5391,36630,37474
chr6	113065412	113068173	CAGE_novel_2555_2-Thumpd3	lncRNA	+	113065412	113068173	4	247,110,123,499	0,1344,1856,2262
chr6	113716129	113717687	CAGE_novel_2557_1-Ghrl	lncRNA	-	113716129	113717687	2	140,634	0,924
chr6	119922196	119922820	CAGE_novel_2563_1-Rad52	lncRNA	+	119922196	119922820	1	624	0
chr6	121007243	121027470	CAGE_novel_2564_1-Mical3	lncRNA	-	121007243	121027470	8	186,186,173,62,112,196,147,272	0,1752,13940,14983,15141,17396,19723,19955
chr6	122447304	122466569	CAGE_novel_2566_1-Rimklb	lncRNA	-	122447304	122466569	8	155,87,209,145,203,86,230,146	0,2524,5250,9214,11788,13657,16674,19119
chr6	122447302	122466569	CAGE_novel_2567_1-Rimklb	lncRNA	-	122447302	122466569	8	157,164,66,145,203,86,230,146	0,2526,5252,9216,11790,13659,16676,19121
chr6	124701631	124704168	CAGE_novel_2569_1-Lpcat3	lncRNA	+	124701631	124704168	7	228,86,166,147,158,132,368	0,605,781,1375,1596,1864,2169
chr6	129322167	129331764	CAGE_novel_2593_1-Clec2m	lncRNA	-	129322167	129331764	5	1118,109,187,86,269	0,3441,4489,8781,9328
chr6	129322167	129331764	CAGE_novel_2594_1-Clec2m	lncRNA	-	129322167	129331764	5	1118,93,187,86,269	0,3457,4489,8781,9328
chr6	129322167	129331764	CAGE_novel_2595_1-Clec2m	lncRNA	-	129322167	129331764	5	891,132,187,86,269	0,3418,4489,8781,9328
chr6	131364863	131380905	CAGE_novel_2596_1-Ybx3	lncRNA	-	131364863	131380905	7	542,98,171,91,206,122,29	0,2902,3526,5460,11111,14495,16013
chr6	131364863	131384534	CAGE_novel_2597_1-Ybx3	lncRNA	-	131364863	131384534	9	542,98,171,91,206,122,89,33,31	0,2902,3526,5460,11111,14495,16013,18638,19640
chr6	143201398	143221394	CAGE_novel_2621_1-Novel_gene_127	lncRNA	-	143201398	143221394	5	203,246,77,44,95	0,1862,3642,19480,19901
chr6	145476240	145502508	CAGE_novel_2623_1-Novel_gene_23720	lncRNA	+	145476240	145502508	2	276,755	0,25513
chr6	146577494	146592858	CAGE_novel_2626_1-Fgfr1op2	lncRNA	+	146577494	146592858	5	714,136,117,142,224	0,8188,11246,12400,15140
chr6	146577911	146592858	CAGE_novel_2626_2-Fgfr1op2	lncRNA	+	146577911	146592858	5	297,136,117,142,224	0,7771,10829,11983,14723
chr6	146578132	146592858	CAGE_novel_2626_3-Fgfr1op2	lncRNA	+	146578132	146592858	5	76,136,117,142,224	0,7550,10608,11762,14502
chr6	147531432	147592077	CAGE_novel_2627_1-Ccdc91	lncRNA	+	147531432	147592077	10	114,87,160,203,104,77,107,92,68,38	0,1844,2597,4156,5944,31203,44041,58955,59137,60607
chr6	147531432	147631826	CAGE_novel_2628_1-Ccdc91	lncRNA	+	147531432	147631826	13	114,222,87,160,203,104,77,107,92,68,176,113,251	0,851,1844,2597,4156,5944,31203,44041,58955,59137,60607,75450,100143
chr6	147531432	147631826	CAGE_novel_2629_1-Ccdc91	lncRNA	+	147531432	147631826	13	114,87,160,203,104,77,107,92,68,176,113,141,251	0,1844,2597,4156,5944,31203,44041,58955,59137,60607,75450,99843,100143
chr7	4151401	4152003	CAGE_novel_2632_1-Cdc42ep5	lncRNA	+	4151401	4152003	1	602	0
chr7	4388657	4389376	CAGE_novel_2633_1-Gp6	lncRNA	+	4388657	4389376	1	719	0
chr7	4522953	4526448	CAGE_novel_2634-Dnaaf3	lncRNA	-	4522953	4526448	4	906,74,111,34	0,985,1191,3461
chr7	4792964	4794532	CAGE_novel_2637_1-Rpl28	lncRNA	+	4792964	4794532	4	445,123,118,114	0,539,1100,1454
chr7	16738585	16749291	CAGE_novel_2646_1-Ap2s1	lncRNA	+	16738585	16749291	5	30,149,113,59,379	0,4634,8676,10104,10327
chr7	16738585	16749291	CAGE_novel_2647_1-Ap2s1	lncRNA	+	16738585	16749291	5	89,149,113,59,379	0,4634,8676,10104,10327
chr7	16916810	16923885	CAGE_novel_2648_1-Calm3	lncRNA	-	16916810	16923885	7	166,135,106,143,95,30,44	0,265,576,775,1992,2825,7031
chr7	19147065	19152725	CAGE_novel_2650_1-Snrpd2	lncRNA	+	19147065	19152725	4	103,197,179,249	0,2632,4153,5411
chr7	19394443	19403792	CAGE_novel_2653_1-Klc3	lncRNA	-	19394443	19403792	13	278,63,106,40,90,173,101,87,219,69,230,265,37	0,442,618,796,922,1357,1839,2064,2429,2958,3519,4841,9312
chr7	19394524	19403792	CAGE_novel_2653_2-Klc3	lncRNA	-	19394524	19403792	13	197,63,106,40,90,173,101,87,219,69,230,265,37	0,361,537,715,841,1276,1758,1983,2348,2877,3438,4760,9231
chr7	19717538	19733133	CAGE_novel_2656_1-Nectin2	lncRNA	-	19717538	19733133	7	249,86,63,153,148,117,218	0,1658,1895,3815,12500,13074,15377
chr7	19717577	19733133	CAGE_novel_2656_2-Nectin2	lncRNA	-	19717577	19733133	7	210,86,63,153,148,117,218	0,1619,1856,3776,12461,13035,15338
chr7	24416942	24422772	CAGE_novel_2659_1-Smg9	lncRNA	+	24416942	24422772	6	64,106,107,128,144,472	0,3072,3634,3871,4178,5358
chr7	24668013	24670662	CAGE_novel_2667_1-Tex101	lncRNA	-	24668013	24670662	5	389,131,185,140,83	0,496,1701,2320,2566
chr7	24818794	24840277	CAGE_novel_2669_1-Gm5893	lncRNA	+	24818794	24840277	11	324,356,278,254,275,123,72,51,47,35,145	0,3280,6957,7670,9306,18733,19088,19483,19654,20167,21338
chr7	24864621	24869737	CAGE_novel_2670_1-Lypd4	lncRNA	-	24864621	24869737	4	272,326,143,208	0,553,2066,4908
chr7	24864621	24867357	CAGE_novel_2671_1-Lypd4	lncRNA	-	24864621	24867357	4	272,326,143,129	0,553,2066,2607
chr7	24864621	24869737	CAGE_novel_2672_1-Lypd4	lncRNA	-	24864621	24869737	5	272,326,143,186,248	0,553,2066,2607,4868
chr7	25659428	25668030	CAGE_novel_2680_1-Exosc5	lncRNA	+	25659428	25668030	6	191,113,121,140,89,330	0,3709,4899,5993,6825,8272
chr7	25659428	25668030	CAGE_novel_2681_1-Exosc5	lncRNA	+	25659428	25668030	6	191,113,200,140,89,330	0,3709,4820,5993,6825,8272
chr7	25755040	25755755	CAGE_novel_2682_1-Novel_gene_19437	lncRNA	+	25755040	25755755	1	715	0
chr7	27356390	27361579	CAGE_novel_2687_1-Sptbn4	lncRNA	-	27356390	27361579	4	1060,42,173,12	0,3353,3545,5177
chr7	28971374	28981797	CAGE_novel_2711_1-Eif3k	lncRNA	-	28971374	28981797	8	64,125,77,66,74,120,223,123	0,1158,2775,3229,5827,6496,8945,10300
chr7	28971374	28981909	CAGE_novel_2711_2-Eif3k	lncRNA	-	28971374	28981909	8	64,125,77,66,74,120,223,235	0,1158,2775,3229,5827,6496,8945,10300
chr7	29256350	29281624	CAGE_novel_2724_1-Spint2	lncRNA	-	29256350	29281624	7	487,38,161,53,72,59,112	0,1818,2077,3049,3707,4021,25162
chr7	29256614	29288276	CAGE_novel_2725_1-Spint2	lncRNA	-	29256614	29288276	8	223,38,161,53,72,59,188,80	0,1554,1813,2785,3443,3757,28237,31582
chr7	29256614	29288276	CAGE_novel_2726_1-Spint2	lncRNA	-	29256614	29288276	9	223,38,161,53,72,59,38,197,80	0,1554,1813,2785,3443,3757,27962,28228,31582
chr7	30186991	30193132	CAGE_novel_2727_4-Capns1	lncRNA	-	30186991	30193132	9	542,58,116,78,68,64,57,89,265	0,680,3061,3488,3668,5171,5329,5512,5876
chr7	30186944	30193017	CAGE_novel_2728_1-Capns1	lncRNA	-	30186944	30193017	8	589,58,116,78,68,64,272,150	0,727,3108,3535,3715,5218,5376,5923
chr7	30186991	30193017	CAGE_novel_2728_2-Capns1	lncRNA	-	30186991	30193017	8	542,58,116,78,68,64,272,150	0,680,3061,3488,3668,5171,5329,5876
chr7	30186945	30193132	CAGE_novel_2730_1-Capns1	lncRNA	-	30186945	30193132	9	588,58,116,78,68,215,89,33,102	0,726,3107,3534,3714,5217,5558,5922,6085
chr7	30186945	30193132	CAGE_novel_2732_1-Capns1	lncRNA	-	30186945	30193132	9	588,58,116,78,68,215,89,33,88	0,726,3107,3534,3714,5217,5558,5922,6099
chr7	30186992	30193132	CAGE_novel_2732_2-Capns1	lncRNA	-	30186992	30193132	9	541,58,116,78,68,215,89,33,88	0,679,3060,3487,3667,5170,5511,5875,6052
chr7	30186992	30192548	CAGE_novel_2733_2-Capns1	lncRNA	-	30186992	30192548	7	541,58,116,78,68,64,228	0,679,3060,3487,3667,5170,5328
chr10	80702128	80705373	CAGE_novel_275_1-Izumo4	lncRNA	+	80702128	80705373	10	226,80,71,26,75,47,14,17,14,309	0,921,1081,1602,1725,1911,2052,2290,2571,2936
chr7	35493632	35537714	CAGE_novel_2753_1-Tdrd12	lncRNA	-	35493632	35537714	12	305,145,80,76,94,189,85,55,119,136,158,200	0,554,7758,10522,11344,15144,17583,18300,28288,30306,35481,43882
chr7	35586193	35586942	CAGE_novel_2754_1-Novel_gene_9023	lncRNA	-	35586193	35586942	1	749	0
chr7	35642019	35647138	CAGE_novel_2755_1-Pdcd5	lncRNA	-	35642019	35647138	6	166,71,91,61,37,332	0,596,1605,2332,4125,4787
chr7	44229934	44232413	CAGE_novel_2758_1-1700028J19Rik	lncRNA	-	44229934	44232413	4	707,72,146,57	0,909,1392,2422
chr7	44900385	44901650	CAGE_novel_2763_1-Ap2a1	lncRNA	-	44900385	44901650	5	430,134,69,116,59	0,602,852,999,1206
chr7	44929671	44958031	CAGE_novel_2764_1-Tsks	lncRNA	+	44929671	44958031	11	156,222,95,83,110,286,194,173,135,156,175	0,14111,21108,21368,22165,22875,24076,24643,26781,27926,28185
chr7	44929671	44958031	CAGE_novel_2765_1-Tsks	lncRNA	+	44929671	44958031	11	156,222,95,83,110,286,194,173,135,124,175	0,14111,21108,21368,22165,22875,24076,24643,26781,27926,28185
chr7	44929771	44958031	CAGE_novel_2765_2-Tsks	lncRNA	+	44929771	44958031	11	56,222,95,83,110,286,194,173,135,124,175	0,14011,21008,21268,22065,22775,23976,24543,26681,27826,28085
chr7	45207528	45211826	CAGE_novel_2779_1-Dkkl1	lncRNA	-	45207528	45211826	4	370,89,140,70	0,2585,2803,4228
chr7	45518267	45522378	CAGE_novel_2786_1-Tulp2	lncRNA	+	45518267	45522378	7	28,299,112,114,98,171,155	0,319,1464,2473,2676,3577,3956
chr7	45807589	45814315	CAGE_novel_2788_1-Cyth2	lncRNA	-	45807589	45814315	13	259,154,71,76,2,111,148,112,80,118,66,147,217	0,344,587,784,1141,2538,2982,3265,3940,4591,5258,5420,6509
chr7	45873421	45883242	CAGE_novel_2792_1-Kdelr1	lncRNA	+	45873421	45883242	4	438,158,252,265	0,622,8079,9556
chr7	46854982	46855625	CAGE_novel_2795_1-Ldha	lncRNA	+	46854982	46855625	1	643	0
chr7	46861275	46877989	CAGE_novel_2796_1-Ldhc	lncRNA	+	46861275	46877989	8	83,132,117,173,173,117,123,276	0,488,5134,8324,11637,14401,15199,16438
chr7	46861765	46877989	CAGE_novel_2797_1-Ldhc	lncRNA	+	46861765	46877989	7	130,117,173,173,117,123,276	0,4644,7834,11147,13911,14709,15948
chr7	46861883	46877989	CAGE_novel_2797_2-Ldhc	lncRNA	+	46861883	46877989	7	12,117,173,173,117,123,276	0,4526,7716,11029,13793,14591,15830
chr7	46866450	46877989	CAGE_novel_2798_1-Ldhc	lncRNA	+	46866450	46877989	6	76,173,173,117,123,276	0,3149,6462,9226,10024,11263
chr7	46986824	46987793	CAGE_novel_2801_2-Gm9999	lncRNA	+	46986824	46987793	2	222,104	0,865
chr7	47007997	47008994	CAGE_novel_2802_1-Novel_gene_21415	lncRNA	+	47007997	47008994	2	449,270	0,727
chr7	67514851	67645316	CAGE_novel_2806_1-Lrrc28	lncRNA	-	67514851	67645316	9	327,159,175,102,137,37,40,236,138	0,14735,16764,30515,103142,104223,113444,126253,130327
chr7	67514881	67645316	CAGE_novel_2806_2-Lrrc28	lncRNA	-	67514881	67645316	9	297,159,175,102,137,37,40,236,138	0,14705,16734,30485,103112,104193,113414,126223,130297
chr7	67514881	67545543	CAGE_novel_2807_2-Lrrc28	lncRNA	-	67514881	67545543	4	297,159,175,177	0,14705,16734,30485
chr7	67655157	67726574	CAGE_novel_2809_1-Ttc23	lncRNA	+	67655157	67726574	10	248,123,150,125,177,105,127,149,82,546	0,12006,14541,14895,23737,43067,54167,56197,70077,70871
chr7	67655440	67726574	CAGE_novel_2810_1-Ttc23	lncRNA	+	67655440	67726574	11	129,199,123,150,125,177,105,127,149,82,546	0,6887,11723,14258,14612,23454,42784,53884,55914,69794,70588
chr7	79273265	79360402	CAGE_novel_2815_1-Abhd2	lncRNA	+	79273265	79360402	12	74,143,99,199,175,167,183,92,110,69,84,442	0,17312,21243,23743,50204,52169,74995,77486,80725,82537,84800,86695
chr7	79273265	79360675	CAGE_novel_2815_2-Abhd2	lncRNA	+	79273265	79360675	12	74,143,99,199,175,167,183,92,110,69,84,715	0,17312,21243,23743,50204,52169,74995,77486,80725,82537,84800,86695
chr7	80739732	80751739	CAGE_novel_2824_1-Iqgap1	lncRNA	-	80739732	80751739	7	228,142,167,90,163,124,143	0,3304,4061,4386,9092,11594,11864
chr7	81212150	81213155	CAGE_novel_2825_1-Novel_gene_7573	lncRNA	-	81212150	81213155	1	1005	0
chr7	81212187	81213155	CAGE_novel_2825_2-Novel_gene_7573	lncRNA	-	81212187	81213155	1	968	0
chr7	84438601	84439207	CAGE_novel_2828_1-Novel_gene_132	lncRNA	-	84438601	84439207	1	606	0
chr10	81393960	81395390	CAGE_novel_283_1-Smim24	lncRNA	+	81393960	81395390	2	190,614	0,816
chr7	98656182	98657942	CAGE_novel_2832_1-Novel_gene_25023	lncRNA	+	98656182	98657942	1	1760	0
chr7	99839691	99863368	CAGE_novel_2834_1-Spcs2	lncRNA	-	99839691	99863368	5	192,134,160,83,140	0,5009,8608,9285,23537
chr7	99839721	99863368	CAGE_novel_2834_2-Spcs2	lncRNA	-	99839721	99863368	5	162,134,160,83,140	0,4979,8578,9255,23507
chr7	100083403	100121436	CAGE_novel_2839_1-Pold3	lncRNA	-	100083403	100121436	11	451,78,103,109,162,72,261,132,39,102,72	0,4661,6249,9969,12970,16061,17017,23160,25109,28867,37961
chr7	100503022	100514780	CAGE_novel_2841_1-Dnajb13	lncRNA	-	100503022	100514780	7	288,76,113,113,161,103,87	0,894,1485,3060,7673,8728,11671
chr7	100549119	100583066	CAGE_novel_2842_1-Mrpl48	lncRNA	-	100549119	100583066	8	263,89,102,169,233,37,52,76	0,1421,3460,10629,16075,22133,25343,33871
chr7	101778600	101787849	CAGE_novel_2856_2-Clpb	lncRNA	+	101778600	101787849	7	16,161,156,73,119,104,344	0,602,6728,7500,7687,8046,8905
chr7	101912993	101921208	CAGE_novel_2858_1-Lrrc51	lncRNA	-	101912993	101921208	5	171,148,205,137,39	0,442,2569,7644,8176
chr7	101912993	101933856	CAGE_novel_2859_1-Lrrc51	lncRNA	-	101912993	101933856	5	171,148,205,137,92	0,442,2569,7644,20771
chr7	101912993	101933856	CAGE_novel_2863_1-Lrrc51	lncRNA	-	101912993	101933856	5	219,148,205,137,106	0,442,2569,7644,20757
chr10	82812082	82824239	CAGE_novel_287_1-1700028I16Rik	lncRNA	+	82812082	82824239	3	53,92,722	0,6949,11435
chr7	107187132	107197320	CAGE_novel_2878_1-Nlrp14	lncRNA	+	107187132	107197320	6	251,170,170,170,170,173	0,2891,3927,5314,8910,10015
chr7	118853297	118856367	CAGE_novel_2887_2-Knop1	lncRNA	-	118853297	118856367	2	43,744	0,2326
chr7	124185809	124186600	CAGE_novel_2898_1-Hs3st4	lncRNA	-	124185809	124186600	1	791	0
chr7	126661070	126672777	CAGE_novel_2900_1-Sgf29	lncRNA	+	126661070	126672777	9	78,75,72,64,129,146,35,162,207	0,2859,3846,9560,10468,10664,10968,11086,11500
chr7	126972623	126975826	CAGE_novel_2909_1-Cdiptos	lncRNA	-	126972623	126975826	6	284,57,103,144,84,189	0,1830,1986,2317,2684,3014
chr7	127573565	127583299	CAGE_novel_2916_1-Phkg2	lncRNA	+	127573565	127583299	8	401,153,65,163,90,153,125,563	0,3970,6102,6245,8558,8729,8954,9171
chr7	127573868	127583299	CAGE_novel_2916_2-Phkg2	lncRNA	+	127573868	127583299	8	98,153,65,163,90,153,125,563	0,3667,5799,5942,8255,8426,8651,8868
chr7	127573565	127583299	CAGE_novel_2917_1-Phkg2	lncRNA	+	127573565	127583299	8	401,175,54,65,163,90,350,563	0,3970,4410,6102,6245,8558,8729,9171
chr7	127577566	127583329	CAGE_novel_2919_3-Phkg2	lncRNA	+	127577566	127583329	8	144,54,65,163,90,153,125,593	0,409,2101,2244,4557,4728,4953,5170
chr7	128203417	128205500	CAGE_novel_2928_1-Itgad	lncRNA	+	128203417	128205500	4	293,101,110,438	0,433,1118,1645
chr7	130788808	130824458	CAGE_novel_2930_1-Btbd16	lncRNA	+	130788808	130824458	11	41,114,69,130,119,91,82,77,98,188,149	0,1414,6501,8164,17013,26908,30210,31630,32622,34346,35501
chr7	131146438	131150569	CAGE_novel_2931_1-1700029B22Rik	lncRNA	+	131146438	131150569	4	103,38,122,354	0,1197,1963,3777
chr7	134266814	134341993	CAGE_novel_2934_1-D7Ertd443e	lncRNA	-	134266814	134341993	6	23,63,177,178,284,78	0,3380,26414,28151,31302,75101
chr7	137437629	137468179	CAGE_novel_2936_1-Glrx3	lncRNA	+	137437629	137468179	12	142,108,74,201,172,61,57,52,39,92,68,246	0,7350,15068,15784,21494,21852,23717,25332,26469,26786,29056,30304
chr7	138846511	138882721	CAGE_novel_2937_1-Ppp2r2d	lncRNA	+	138846511	138882721	8	193,97,165,112,177,164,261,512	0,21899,23179,23879,26363,27609,29945,35698
chr7	138846511	138883054	CAGE_novel_2937_2-Ppp2r2d	lncRNA	+	138846511	138883054	8	193,97,165,112,177,164,261,845	0,21899,23179,23879,26363,27609,29945,35698
chr7	141091177	141092484	CAGE_novel_2945_1-Sigirr	lncRNA	-	141091177	141092484	4	324,189,150,103	0,626,978,1204
chr7	141454320	141455375	CAGE_novel_2949_1-Novel_gene_28720	lncRNA	-	141454320	141455375	1	1055	0
chr7	141454320	141455081	CAGE_novel_2950_1-Novel_gene_28720	lncRNA	-	141454320	141455081	1	761	0
chr7	141883394	141918483	CAGE_novel_2953_1-Tollip	lncRNA	-	141883394	141918483	6	1187,90,152,182,149,48	0,6113,7308,8590,9346,35041
chr7	141884263	141918483	CAGE_novel_2953_2-Tollip	lncRNA	-	141884263	141918483	6	318,90,152,182,149,48	0,5244,6439,7721,8477,34172
chr8	4677539	4678346	CAGE_novel_2958_1-Novel_gene_6816	lncRNA	-	4677539	4678346	1	807	0
chr8	12573048	12600742	CAGE_novel_2960_1-Spaca7	lncRNA	+	12573048	12600742	8	151,186,56,107,104,71,98,172	0,6699,7896,12589,13387,16157,25896,27522
chr8	13176931	13192318	CAGE_novel_2962_1-Grtp1	lncRNA	-	13176931	13192318	7	211,111,185,172,96,124,268	0,1875,2392,2652,9952,12692,15119
chr8	13551013	13562404	CAGE_novel_2963_1-1700029H14Rik	lncRNA	-	13551013	13562404	10	105,184,134,78,64,50,47,162,51,245	0,635,2491,3641,4912,6639,7612,7746,9069,11146
chr8	23174261	23208331	CAGE_novel_2972_1-Gpat4	lncRNA	-	23174261	23208331	13	399,79,146,85,55,115,93,89,74,300,69,976,32	0,1079,1247,5154,5508,5840,6372,6599,7512,8402,10268,16455,34038
chr8	23174261	23208462	CAGE_novel_2972_2-Gpat4	lncRNA	-	23174261	23208462	13	399,79,146,85,55,115,93,89,74,300,69,976,163	0,1079,1247,5154,5508,5840,6372,6599,7512,8402,10268,16455,34038
chr8	23174261	23208331	CAGE_novel_2981_1-Gpat4	lncRNA	-	23174261	23208331	13	399,79,128,85,55,115,93,106,74,300,69,976,32	0,1079,1247,5154,5508,5840,6372,6599,7512,8402,10268,16455,34038
chr10	85938638	85957785	CAGE_novel_298_1-Rtcb	lncRNA	-	85938638	85957785	11	481,110,188,175,159,156,156,99,67,78,170	0,3850,4571,5177,7553,8539,10828,12717,14799,17081,18977
chr10	86698401	86705490	CAGE_novel_299_2-Hsp90b1	lncRNA	-	86698401	86705490	7	37,111,331,116,141,102,183	0,183,3296,4508,5059,5893,6906
chr8	24727191	24824032	CAGE_novel_3002_1-Adam5	lncRNA	-	24727191	24824032	21	239,72,162,114,86,216,90,195,95,186,133,81,157,71,65,177,76,78,55,79,92	0,14907,16924,19466,20291,54375,55340,58943,64744,77167,79202,82810,83500,83859,85194,86194,87899,88260,90905,91532,96749
chr8	24732996	24824032	CAGE_novel_3003_1-Adam5	lncRNA	-	24732996	24824032	21	161,72,162,114,86,216,90,195,95,186,133,81,157,71,65,177,76,78,55,79,92	0,9102,11119,13661,14486,48570,49535,53138,58939,71362,73397,77005,77695,78054,79389,80389,82094,82455,85100,85727,90944
chr8	24836147	24948804	CAGE_novel_3006_2-Adam32	lncRNA	-	24836147	24948804	20	172,38,38,83,189,108,198,104,177,136,81,166,71,68,171,76,75,61,64,84	0,1636,16093,34539,36425,42574,48291,50074,62307,65295,66656,77812,78172,80141,83763,85141,86113,87918,101958,112573
chr8	24836147	24948804	CAGE_novel_3007_1-Adam32	lncRNA	-	24836147	24948804	22	172,38,101,156,105,83,189,108,198,104,177,136,81,166,71,68,171,76,75,61,64,84	0,1636,16030,27242,28200,34539,36425,42574,48291,50074,62307,65295,66656,77812,78172,80141,83763,85141,86113,87918,101958,112573
chr8	25578493	25589454	CAGE_novel_3008_1-Letm2	lncRNA	-	25578493	25589454	8	311,74,92,113,119,200,137,71	0,1227,1823,3180,6856,8114,8803,10890
chr8	27296355	27297199	CAGE_novel_3011_1-Gm9731	lncRNA	+	27296355	27297199	1	844	0
chr10	87018932	87057911	CAGE_novel_301_1-Novel_gene_2716	lncRNA	-	87018932	87057911	4	247,199,98,59	0,32142,36176,38920
chr8	36208668	36228511	CAGE_novel_3014_1-Novel_gene_30399	lncRNA	+	36208668	36228511	4	59,49,207,521	0,14011,17590,19322
chr8	46471764	46534787	CAGE_novel_3021_1-Acsl1	lncRNA	+	46471764	46534787	21	285,226,82,64,101,99,178,32,51,73,77,134,134,95,72,88,116,143,101,71,447	0,21036,33885,36569,39596,41527,41809,46504,46685,47197,49504,53179,54480,55426,56816,58623,59206,60024,61602,61801,62576
chr8	47533644	47544161	CAGE_novel_3024_1-Rwdd4a	lncRNA	+	47533644	47544161	5	299,80,109,147,50	0,3635,9048,9238,10467
chr8	47533644	47550934	CAGE_novel_3025_1-Rwdd4a	lncRNA	+	47533644	47550934	8	299,80,109,147,117,49,2,239	0,3635,9048,9238,10467,14145,14328,17051
chr8	57776226	57796585	CAGE_novel_3027_1-Galntl6	lncRNA	-	57776226	57796585	3	1123,149,311	0,18655,20048
chr8	69894170	69901642	CAGE_novel_3031_1-Ndufa13	lncRNA	-	69894170	69901642	4	240,71,78,100	0,334,1072,7372
chr8	69894170	69901994	CAGE_novel_3031_2-Ndufa13	lncRNA	-	69894170	69901994	4	240,71,78,452	0,334,1072,7372
chr8	69894207	69901994	CAGE_novel_3031_3-Ndufa13	lncRNA	-	69894207	69901994	4	203,71,78,452	0,297,1035,7335
chr10	88135905	88178385	CAGE_novel_303-Nup37	lncRNA	+	88135905	88178385	10	52,217,124,72,94,90,181,50,93,251	0,12257,17619,22953,24971,36090,38481,38978,41168,42229
chr8	72548511	72549764	CAGE_novel_3056_1-Novel_gene_136	lncRNA	+	72548511	72549764	1	1253	0
chr8	78213314	78394319	CAGE_novel_3060_1-Ttc29	lncRNA	+	78213314	78394319	14	130,63,152,98,83,223,185,212,85,91,123,228,66,654	0,694,4551,5473,7436,32785,38409,63429,68988,102359,112155,120240,179757,180351
chr8	79210433	79248840	CAGE_novel_3061_1-1700011L22Rik	lncRNA	-	79210433	79248840	6	324,73,72,61,76,49	0,3045,4460,9811,18884,38358
chr8	83389859	83424186	CAGE_novel_3064_1-Clgn	lncRNA	+	83389859	83424186	12	118,149,76,58,141,81,192,189,113,150,215,113	0,5584,7143,7790,10090,18295,19627,20491,30345,30560,33162,34214
chr8	83389859	83424627	CAGE_novel_3066_1-Clgn	lncRNA	+	83389859	83424627	13	118,149,76,58,141,81,192,189,113,150,215,125,56	0,5584,7143,7790,10090,18295,19627,20491,30345,30560,33162,34214,34712
chr8	83389859	83424684	CAGE_novel_3066_2-Clgn	lncRNA	+	83389859	83424684	13	118,149,76,58,141,81,192,189,113,150,215,125,113	0,5584,7143,7790,10090,18295,19627,20491,30345,30560,33162,34214,34712
chr8	83610292	83611900	CAGE_novel_3069_2-Dnajb1	lncRNA	+	83610292	83611900	2	102,1311	0,297
chr8	87563893	87589425	CAGE_novel_3076_2-4933402J07Rik	lncRNA	+	87563893	87589425	6	269,180,123,35,252,476	0,3901,4595,18694,22108,25056
chr8	87563998	87589190	CAGE_novel_3076_3-4933402J07Rik	lncRNA	+	87563998	87589190	6	164,180,123,35,252,241	0,3796,4490,18589,22003,24951
chr8	91106557	91122563	CAGE_novel_3077_1-Rbl2	lncRNA	+	91106557	91122563	7	426,176,71,99,208,164,287	0,501,5961,7428,8484,9105,15719
chr8	91106557	91122737	CAGE_novel_3077_2-Rbl2	lncRNA	+	91106557	91122737	7	426,176,71,99,208,164,461	0,501,5961,7428,8484,9105,15719
chr8	91124468	91133965	CAGE_novel_3078_1-Aktip	lncRNA	-	91124468	91133965	10	210,60,107,98,88,100,64,243,111,65	0,355,1349,1557,1730,2206,2397,5132,6573,9432
chr8	91467697	91666587	CAGE_novel_3079_1-Fto	lncRNA	+	91467697	91666587	6	165,79,143,119,124,305	0,620,6612,17462,55075,198585
chr8	92326032	92355784	CAGE_novel_3080_1-Crnde	lncRNA	-	92326032	92355784	6	430,186,113,134,63,96	0,18821,20318,20752,24659,29656
chr8	94670363	94674416	CAGE_novel_3086_1-Arl2bp	lncRNA	+	94670363	94674416	4	64,85,96,1399	0,932,1699,2654
chr8	104281045	104293173	CAGE_novel_3097_1-Cmtm2a	lncRNA	-	104281045	104293173	3	452,158,275	0,11593,11853
chr8	104281045	104293173	CAGE_novel_3098_1-Cmtm2a	lncRNA	-	104281045	104293173	4	452,101,158,275	0,2801,11593,11853
chr8	111052516	111055565	CAGE_novel_3106_1-Aars	lncRNA	+	111052516	111055565	6	5,113,119,86,113,546	0,675,1373,1609,1993,2503
chr8	119345253	119348253	CAGE_novel_3109_1-Hsbp1	lncRNA	+	119345253	119348253	2	480,217	0,2783
chr8	121530785	121544313	CAGE_novel_3122_1-1700018B08Rik	lncRNA	-	121530785	121544313	9	256,216,36,146,140,51,51,152,22	0,913,2910,4638,9082,9744,11385,13219,13506
chr8	121530785	121544313	CAGE_novel_3123_1-1700018B08Rik	lncRNA	-	121530785	121544313	9	256,216,36,146,140,51,51,119,26	0,913,2910,4638,9082,9744,11385,13219,13502
chr8	122574638	122576687	CAGE_novel_3125_1-Aprt	lncRNA	-	122574638	122576687	5	389,78,133,112,172	0,499,764,1481,1877
chr8	122574638	122576687	CAGE_novel_3126_1-Aprt	lncRNA	-	122574638	122576687	5	389,78,133,133,172	0,499,764,1481,1877
chr8	122611237	122615586	CAGE_novel_3127_1-Trappc2l	lncRNA	+	122611237	122615586	5	232,172,87,79,195	0,1829,2684,3071,4154
chr8	125570051	125570686	CAGE_novel_3129_1-Novel_gene_141	lncRNA	+	125570051	125570686	1	635	0
chr9	10290678	10291397	CAGE_novel_3134_1-Cntn5	lncRNA	+	10290678	10291397	1	719	0
chr9	13813450	13827022	CAGE_novel_3135_1-Cep57	lncRNA	-	13813450	13827022	7	70,77,116,121,179,156,166	0,2605,3437,4873,5409,8077,13406
chr9	13813450	13826561	CAGE_novel_3136_1-Cep57	lncRNA	-	13813450	13826561	7	70,77,116,121,179,156,19	0,2605,3437,4873,5409,8077,13092
chr9	20894352	20898132	CAGE_novel_3138_1-Eif3g	lncRNA	-	20894352	20898132	9	90,106,136,107,189,104,59,88,48	0,281,481,737,1476,1764,3355,3536,3732
chr9	22156952	22158336	CAGE_novel_3146_2-Pigyl	lncRNA	+	22156952	22158336	2	75,604	0,780
chr9	22678758	22888275	CAGE_novel_3149_1-Bbs9	lncRNA	+	22678758	22888275	6	306,182,222,107,134,48	0,114993,133563,208823,209104,209469
chr9	22678758	22888275	CAGE_novel_3150_1-Bbs9	lncRNA	+	22678758	22888275	5	306,182,222,107,413	0,114993,133563,208823,209104
chr9	27396816	27401707	CAGE_novel_3154_1-Spata19	lncRNA	+	27396816	27401707	7	40,56,92,91,77,67,178	0,304,887,1112,3591,3996,4713
chr9	27397215	27401707	CAGE_novel_3155_1-Spata19	lncRNA	+	27397215	27401707	6	323,92,91,77,67,178	0,488,713,3192,3597,4314
chr9	28996330	29015843	CAGE_novel_3156_1-Ntm	lncRNA	-	28996330	29015843	7	304,32,35,151,120,134,210	0,4375,9924,12896,15771,17797,19303
chr9	35217235	35267772	CAGE_novel_3158_1-Fam118b	lncRNA	-	35217235	35267772	9	512,59,285,128,227,252,92,61,49	0,694,4145,6379,9929,17996,27379,31434,50488
chr9	35217235	35267772	CAGE_novel_3159_1-Fam118b	lncRNA	-	35217235	35267772	9	512,59,285,128,227,252,92,72,49	0,694,4145,6379,9929,17996,27379,45582,50488
chr9	44403763	44407068	CAGE_novel_3169_1-Trappc4	lncRNA	-	44403763	44407068	4	335,126,103,264	0,571,1480,3041
chr9	44773262	44790891	CAGE_novel_3171_1-Ift46	lncRNA	+	44773262	44790891	12	25,96,76,133,74,93,128,121,66,60,85,406	0,426,5300,8838,10469,10698,11070,13032,13576,16305,16629,17223
chr9	45968519	46012656	CAGE_novel_3173_1-Pafah1b2	lncRNA	-	45968519	46012656	7	447,122,116,89,87,258,133	0,4423,6562,7522,10123,16783,44004
chr9	50617320	50624990	CAGE_novel_3182_1-Pih1d2	lncRNA	+	50617320	50624990	7	278,212,203,123,245,265,130	0,497,1126,2435,3625,4301,7540
chr9	50617536	50624990	CAGE_novel_3182_2-Pih1d2	lncRNA	+	50617536	50624990	7	62,212,203,123,245,265,130	0,281,910,2219,3409,4085,7324
chr9	50763730	50765917	CAGE_novel_3183_1-1110032A03Rik	lncRNA	-	50763730	50765917	5	286,66,230,135,217	0,494,966,1301,1970
chr9	52399340	52401987	CAGE_novel_3185_2-Novel_gene_145	lncRNA	-	52399340	52401987	2	802,165	0,2482
chr9	54699133	54714764	CAGE_novel_3186_3-Dnaja4	lncRNA	+	54699133	54714764	8	280,138,180,104,227,127,100,303	0,589,6930,9250,10000,11472,15137,15328
chr9	57921626	57929965	CAGE_novel_3198_1-Ubl7	lncRNA	+	57921626	57929965	5	134,49,167,122,252	0,350,825,1529,8087
chr9	58028676	58041867	CAGE_novel_3199_1-Ccdc33	lncRNA	-	58028676	58041867	9	207,113,86,148,93,131,91,159,24	0,1172,1658,2939,4006,4189,4544,4880,13167
chr9	59577153	59577965	CAGE_novel_3201_1-Novel_gene_146	lncRNA	-	59577153	59577965	1	812	0
chr10	110931199	110939491	CAGE_novel_320_1-Csrp2	lncRNA	+	110931199	110939491	7	99,112,74,168,129,93,280	0,756,3420,3949,6538,7438,8012
chr9	59658483	59678984	CAGE_novel_3202_1-Pkm	lncRNA	+	59658483	59678984	12	66,116,166,91,131,186,270,150,152,166,181,256	0,4557,6717,7380,10066,10430,11984,13092,13438,16546,19561,20245
chr9	59658483	59679366	CAGE_novel_3202_2-Pkm	lncRNA	+	59658483	59679366	12	66,116,166,91,131,186,270,150,152,166,181,638	0,4557,6717,7380,10066,10430,11984,13092,13438,16546,19561,20245
chr10	110931199	110939491	CAGE_novel_321_1-Csrp2	lncRNA	+	110931199	110939491	6	162,112,168,129,93,280	0,756,3949,6538,7438,8012
chr9	75070390	75071142	CAGE_novel_3217_1-Novel_gene_147	lncRNA	-	75070390	75071142	1	752	0
chr1	36332696	36333419	CAGE_novel_32_1-Novel_gene_36806	lncRNA	+	36332696	36333419	1	723	0
chr10	112270513	112271957	CAGE_novel_322_1-Novel_gene_18	lncRNA	-	112270513	112271957	2	478,152	0,1292
chr9	75410090	75417708	CAGE_novel_3223_1-4933433G15Rik	lncRNA	+	75410090	75417708	4	202,156,78,660	0,1618,4208,6958
chr9	75410090	75417708	CAGE_novel_3224_1-4933433G15Rik	lncRNA	+	75410090	75417708	4	202,156,78,634	0,1618,4208,6984
chr9	75410210	75417708	CAGE_novel_3224_2-4933433G15Rik	lncRNA	+	75410210	75417708	4	82,156,78,634	0,1498,4088,6864
chr9	75410127	75415531	CAGE_novel_3225_1-4933433G15Rik	lncRNA	+	75410127	75415531	4	155,156,78,327	0,1581,4171,5077
chr9	78629363	78630386	CAGE_novel_3230_1-Novel_gene_34993	lncRNA	-	78629363	78630386	1	1023	0
chr10	112926698	112928840	CAGE_novel_323_1-Atxn7l3b	lncRNA	-	112926698	112928840	1	2142	0
chr9	86582687	86618725	CAGE_novel_3233_1-Me1	lncRNA	-	86582687	86618725	8	220,98,173,142,105,113,97,35	0,4276,11757,13369,16032,29166,30854,36003
chr9	90091673	90114650	CAGE_novel_3235_1-Morf4l1	lncRNA	-	90091673	90114650	13	729,84,172,88,101,88,25,2,78,86,67,46,114	0,2061,2682,3448,4830,5699,6191,7417,8772,10627,15562,18453,22863
chr9	90091673	90114792	CAGE_novel_3235_2-Morf4l1	lncRNA	-	90091673	90114792	13	729,84,172,88,101,88,25,2,78,86,67,46,256	0,2061,2682,3448,4830,5699,6191,7417,8772,10627,15562,18453,22863
chr9	90092157	90114792	CAGE_novel_3235_3-Morf4l1	lncRNA	-	90092157	90114792	13	245,84,172,88,101,88,25,2,78,86,67,46,256	0,1577,2198,2964,4346,5215,5707,6933,8288,10143,15078,17969,22379
chr9	92309378	92357875	CAGE_novel_3236_1-1700057G04Rik	lncRNA	+	92309378	92357875	6	54,232,42,220,161,173	0,34073,38424,41548,45167,48324
chr9	95855421	95857870	CAGE_novel_3240_1-1700065D16Rik	lncRNA	-	95855421	95857870	3	139,97,363	0,1051,2086
chr9	96332677	96335446	CAGE_novel_3241_1-Atp1b3	lncRNA	-	96332677	96335446	2	1017,67	0,2702
chr9	99322778	99323513	CAGE_novel_3248_1-Novel_gene_520	lncRNA	+	99322778	99323513	1	735	0
chr9	99848240	99858856	CAGE_novel_3249_1-Novel_gene_29063	lncRNA	-	99848240	99858856	4	447,158,155,19	0,1646,9917,10597
chr9	99848240	99858856	CAGE_novel_3250_1-Novel_gene_29063	lncRNA	-	99848240	99858856	4	447,158,294,19	0,1646,9917,10597
chr10	117215220	117217360	CAGE_novel_325_1-Yeats4	lncRNA	-	117215220	117217360	2	616,148	0,1992
chr9	106122081	106127065	CAGE_novel_3254_1-Novel_gene_25109	lncRNA	-	106122081	106127065	3	128,252,496	0,3678,4488
chr9	106247952	106248907	CAGE_novel_3256_1-Novel_gene_20266	lncRNA	+	106247952	106248907	2	206,603	0,352
chr9	106525096	106561624	CAGE_novel_3259_1-Iqcf3	lncRNA	-	106525096	106561624	9	442,62,47,181,86,104,104,68,54	0,1860,19303,27643,28486,29027,32365,35855,36474
chr9	106543390	106561624	CAGE_novel_3260_1-Iqcf3	lncRNA	-	106543390	106561624	7	468,47,181,104,104,68,54	0,1009,9349,10733,14071,17561,18180
chr9	106888763	106891414	CAGE_novel_3262_1-Manf	lncRNA	-	106888763	106891414	3	462,141,343	0,1398,2308
chr9	107547311	107551318	CAGE_novel_3263_1-Zmynd10	lncRNA	+	107547311	107551318	11	237,108,116,53,340,100,172,125,121,125,357	0,489,1359,1569,1717,2155,2564,2973,3187,3429,3650
chr9	108436481	108446080	CAGE_novel_3273_1-BC048562	lncRNA	+	108436481	108446080	3	98,159,414	0,8616,9185
chr9	108560468	108565563	CAGE_novel_3275_1-Impdh2	lncRNA	+	108560468	108565563	15	163,48,101,74,206,87,199,90,95,71,143,144,143,83,65	0,566,1129,1315,1706,2324,2668,2953,3128,3445,4167,4398,4634,4859,5030
chr9	108740499	108747304	CAGE_novel_3280_2-Prkar2a	lncRNA	+	108740499	108747304	5	37,74,65,141,443	0,189,3731,4983,6362
chr9	111182325	111224185	CAGE_novel_3287_1-Lrrfip2	lncRNA	+	111182325	111224185	13	107,77,44,116,170,92,92,132,49,120,79,104,235	0,494,6437,7843,17340,23430,25472,31816,33604,37357,39833,40941,41625
chr9	111182325	111224220	CAGE_novel_3287_2-Lrrfip2	lncRNA	+	111182325	111224220	13	107,77,44,116,170,92,92,132,49,120,79,104,270	0,494,6437,7843,17340,23430,25472,31816,33604,37357,39833,40941,41625
chr9	113955997	113975437	CAGE_novel_3288_1-Ubp1	lncRNA	+	113955997	113975437	12	71,106,152,110,103,54,93,90,118,142,51,91	0,710,2601,2832,8555,10238,10495,13329,14145,16754,17522,19349
chr9	113955997	113975774	CAGE_novel_3288_2-Ubp1	lncRNA	+	113955997	113975774	12	71,106,152,110,103,54,93,90,118,142,51,428	0,710,2601,2832,8555,10238,10495,13329,14145,16754,17522,19349
chr9	113955997	113975437	CAGE_novel_3289_1-Ubp1	lncRNA	+	113955997	113975437	13	71,106,152,110,107,103,54,93,90,118,142,51,91	0,710,2601,2832,3379,8555,10238,10495,13329,14145,16754,17522,19349
chr9	113955997	113975774	CAGE_novel_3291_2-Ubp1	lncRNA	+	113955997	113975774	12	445,106,152,110,103,54,93,90,118,142,51,428	0,710,2601,2832,8555,10238,10495,13329,14145,16754,17522,19349
chr9	113955997	113975437	CAGE_novel_3293_1-Ubp1	lncRNA	+	113955997	113975437	12	106,106,152,110,103,54,93,90,118,142,51,91	0,710,2601,2832,8555,10238,10495,13329,14145,16754,17522,19349
chr9	113955997	113975774	CAGE_novel_3293_2-Ubp1	lncRNA	+	113955997	113975774	12	106,106,152,110,103,54,93,90,118,142,51,428	0,710,2601,2832,8555,10238,10495,13329,14145,16754,17522,19349
chr9	115200407	115203896	CAGE_novel_3294_2-Novel_gene_32938	lncRNA	+	115200407	115203896	2	435,195	0,3294
chr9	118924825	118925462	CAGE_novel_3295_1-Novel_gene_148	lncRNA	-	118924825	118925462	1	637	0
chr9	119169458	119173537	CAGE_novel_3296_1-Slc22a14	lncRNA	-	119169458	119173537	4	395,194,108,92	0,987,2585,3987
chr9	120133464	120135036	CAGE_novel_3300_1-Novel_gene_10961	lncRNA	-	120133464	120135036	2	699,237	0,1335
chr9	120964458	121277701	CAGE_novel_3302_1-Ulk4	lncRNA	-	120964458	121277701	37	150,85,185,98,166,105,48,92,144,51,94,51,56,121,133,127,182,161,83,107,78,46,181,60,104,96,69,118,92,75,83,101,162,139,99,183,86	0,1939,80228,109460,117106,139089,161992,177376,180529,180877,187632,187820,192515,192708,195812,203726,223760,228176,240266,243699,279908,284467,286404,288195,290659,291840,292621,292842,294271,295551,297450,298110,299171,301750,302056,308415,313157
chr9	121849541	121857563	CAGE_novel_3304_1-Higd1a	lncRNA	-	121849541	121857563	5	148,134,118,135,51	0,647,2950,6909,7971
chr9	121849541	121857933	CAGE_novel_3304_2-Higd1a	lncRNA	-	121849541	121857933	5	148,134,118,135,421	0,647,2950,6909,7971
chr10	127515747	127517144	CAGE_novel_333_1-Ndufa4l2	lncRNA	+	127515747	127517144	3	35,60,701	0,518,696
chrM	11741	14142	CAGE_novel_3360_1-mt-Nd5	lncRNA	+	11741	14142	1	2401	0
chr10	128046201	128048626	CAGE_novel_336_1-Naca	lncRNA	+	128046201	128048626	6	52,77,146,128,122,133	0,528,1457,1798,2044,2292
chrM	15355	16046	CAGE_novel_3375_1-Novel_gene_149	lncRNA	+	15355	16046	1	691	0
chrM	15355	16090	CAGE_novel_3375_2-Novel_gene_149	lncRNA	+	15355	16090	1	735	0
chrX	24753151	24971391	CAGE_novel_3380_1-Gm14632	lncRNA	-	24753151	24971391	9	183,98,81,63,125,34,66,119,139	0,195811,198359,206639,207012,210255,210829,216504,218101
chrX	54236154	54253355	CAGE_novel_3383_1-Gm14595	lncRNA	+	54236154	54253355	6	59,134,125,63,99,211	0,1535,7489,7925,14062,16990
chrX	55309741	55326658	CAGE_novel_3384_1-Novel_gene_14338	lncRNA	+	55309741	55326658	6	100,131,125,63,99,211	0,1622,7656,8092,13664,16706
chrX	57233443	57281594	CAGE_novel_3385_1-Arhgef6	lncRNA	-	57233443	57281594	16	208,54,99,77,93,145,78,86,146,59,138,122,95,94,152,102	0,1414,3543,5723,7151,11162,12109,12944,15520,17847,22678,40452,42435,46769,47580,48049
chr10	128494158	128497396	CAGE_novel_339_1-Myl6b	lncRNA	-	128494158	128497396	6	325,77,173,143,27,195	0,432,896,2095,2456,3043
chrX	98936315	98945107	CAGE_novel_3393_1-Yipf6	lncRNA	+	98936315	98945107	8	30,102,128,78,42,128,157,234	0,1871,3458,3807,4472,6463,7163,8558
chrX	151802779	151803697	CAGE_novel_3400_1-Novel_gene_5826	lncRNA	-	151802779	151803697	1	918	0
chrX	155323922	155340753	CAGE_novel_3402_1-Prdx4	lncRNA	-	155323922	155340753	8	106,34,130,122,116,117,203,71	0,2673,4524,6381,8434,10916,16387,16760
chrY	79319549	79345700	CAGE_novel_3411_1-Gm20736_11	lncRNA	+	79319549	79345700	10	59,131,66,34,66,34,117,99,98,218	0,1425,6887,7577,14614,15261,22457,23339,25475,25933
chr10	128919916	128923055	CAGE_novel_341_1-Bloc1s1	lncRNA	-	128919916	128923055	3	191,132,401	0,643,2738
chr1	37029312	37063641	CAGE_novel_35_1-Vwa3b	lncRNA	+	37029312	37063641	7	116,231,94,250,162,169,207	0,6325,12983,15646,22405,31018,34122
chr11	5099465	5106090	CAGE_novel_362_1-Rhbdd3	lncRNA	+	5099465	5106090	9	12,150,202,36,188,383,162,284,290	0,283,920,2404,3696,4556,5720,5968,6335
chr11	5569683	5584137	CAGE_novel_364_1-Ankrd36	lncRNA	+	5569683	5584137	7	446,114,173,106,137,69,179	0,1374,1603,4544,5956,8901,14275
chr11	5569683	5584279	CAGE_novel_364_2-Ankrd36	lncRNA	+	5569683	5584279	7	446,114,173,106,137,69,321	0,1374,1603,4544,5956,8901,14275
chr11	5762108	5781869	CAGE_novel_368_2-Ube2d-ps	lncRNA	+	5762108	5781869	3	132,62,1663	0,3401,18098
chr11	6291213	6292200	CAGE_novel_370_1-Novel_gene_26324	lncRNA	-	6291213	6292200	1	987	0
chr1	37760828	37865066	CAGE_novel_37_2-Tsga10	lncRNA	-	37760828	37865066	19	267,104,202,209,185,110,168,55,154,115,151,77,170,158,157,65,215,128,43	0,602,2479,22989,40892,43801,46109,50144,54704,58697,73358,74430,74594,79671,80357,81627,88403,94417,104195
chr11	6416291	6419816	CAGE_novel_374_1-Ppia_2	lncRNA	+	6416291	6419816	5	160,30,88,172,338	0,1810,1935,2822,3187
chr1	37834273	37865066	CAGE_novel_38_1-Tsga10	lncRNA	-	37834273	37865066	9	64,77,170,158,123,65,215,128,43	0,985,1149,6226,6912,8182,14958,20972,30750
chr11	23152073	23152966	CAGE_novel_383_1-1700061J23Rik	lncRNA	+	23152073	23152966	2	164,583	0,310
chr11	31870100	31870744	CAGE_novel_386_1-Novel_gene_23788	lncRNA	-	31870100	31870744	1	644	0
chr11	32789759	32790724	CAGE_novel_387_1-Novel_gene_21	lncRNA	-	32789759	32790724	1	965	0
chr11	34093973	34098562	CAGE_novel_390_1-4930469K13Rik	lncRNA	-	34093973	34098562	3	449,93,46	0,2779,4543
chr11	34094015	34098562	CAGE_novel_390_2-4930469K13Rik	lncRNA	-	34094015	34098562	3	407,93,46	0,2737,4501
chr11	43420269	43425677	CAGE_novel_392_1-Pttg1	lncRNA	-	43420269	43425677	5	139,158,93,178,94	0,838,2624,4450,5314
chr11	43420269	43426212	CAGE_novel_393_1-Pttg1	lncRNA	-	43420269	43426212	5	996,93,178,98,11	0,2624,4450,5314,5932
chr11	51261726	51281421	CAGE_novel_400_1-Clk4	lncRNA	+	51261726	51281421	14	67,160,66,222,90,66,116,166,94,129,82,79,90,144	0,5445,6439,10074,11352,11834,13485,13686,14044,14392,16127,18632,19383,19551
chr1	37997980	38021651	CAGE_novel_40_1-Eif5b	lncRNA	+	37997980	38021651	5	344,125,84,669,57	0,19826,20045,20885,23614
chr11	55819099	55819751	CAGE_novel_403_1-Novel_gene_25	lncRNA	-	55819099	55819751	1	652	0
chr11	61872934	61915202	CAGE_novel_411_1-Akap10	lncRNA	-	61872934	61915202	12	87,95,52,82,109,173,144,136,123,84,98,178	0,4373,5040,13766,17304,20446,23714,27376,30973,31841,36914,42090
chr1	39852442	39865081	CAGE_novel_41_1-Novel_gene_37387	lncRNA	+	39852442	39865081	3	71,250,505	0,11257,12134
chr11	61872934	61915202	CAGE_novel_412_1-Akap10	lncRNA	-	61872934	61915202	10	87,95,52,82,109,173,144,136,98,178	0,4373,5040,13766,17304,20446,23714,27376,36914,42090
chr11	62524947	62538841	CAGE_novel_413_1-Cenpv	lncRNA	-	62524947	62538841	5	340,114,69,98,22	0,2545,8938,11335,13872
chr1	44086868	44101655	CAGE_novel_42_1-Tex30	lncRNA	-	44086868	44101655	6	195,205,51,230,87,188	0,975,1608,4493,12980,14599
chr1	51987126	52107182	CAGE_novel_43_1-Stat4	lncRNA	+	51987126	52107182	24	94,87,128,144,98,92,78,85,151,158,92,59,17,93,44,98,135,49,94,136,191,66,108,272	0,9136,24657,26664,78189,81620,84735,87551,89407,91368,92615,95392,95736,95852,96953,111261,113198,114726,114991,115355,115722,118080,118542,119784
chr11	64662768	64719292	CAGE_novel_436_1-Novel_gene_26	lncRNA	-	64662768	64719292	3	448,208,252	0,15252,56272
chr11	68921203	68927073	CAGE_novel_437_1-Odf4	lncRNA	-	68921203	68927073	5	972,168,195,298,152	0,1217,1616,5315,5718
chr11	68921838	68927073	CAGE_novel_437_2-Odf4	lncRNA	-	68921838	68927073	5	337,168,195,298,152	0,582,981,4680,5083
chr11	68921203	68927073	CAGE_novel_438_1-Odf4	lncRNA	-	68921203	68927073	5	972,134,195,295,152	0,1217,1616,5315,5718
chr11	68921837	68927073	CAGE_novel_439_1-Odf4	lncRNA	-	68921837	68927073	5	338,88,195,298,152	0,583,982,4681,5084
chr11	68921837	68927073	CAGE_novel_440_1-Odf4	lncRNA	-	68921837	68927073	5	400,134,195,298,152	0,583,982,4681,5084
chr11	68943145	68943753	CAGE_novel_441_1-Arhgef15	lncRNA	-	68943145	68943753	1	608	0
chr1	51987126	52107182	CAGE_novel_44_1-Stat4	lncRNA	+	51987126	52107182	24	94,87,144,98,92,78,85,151,158,92,59,17,93,44,83,98,135,49,94,136,191,66,108,272	0,9136,26664,78189,81620,84735,87551,89407,91368,92615,95392,95736,95852,96953,109659,111261,113198,114726,114991,115355,115722,118080,118542,119784
chr11	68972488	68973347	CAGE_novel_442_1-Rangrf	lncRNA	-	68972488	68973347	3	253,85,230	0,455,629
chr1	52008227	52107182	CAGE_novel_45_1-Stat4	lncRNA	+	52008227	52107182	24	87,128,144,98,92,78,85,151,158,92,59,17,93,44,83,98,135,49,94,136,191,66,108,272	0,3556,5563,57088,60519,63634,66450,68306,70267,71514,74291,74635,74751,75852,88558,90160,92097,93625,93890,94254,94621,96979,97441,98683
chr11	69940619	69941594	CAGE_novel_460_1-Ybx2	lncRNA	+	69940619	69941594	3	148,84,368	0,427,607
chr11	69968232	69980262	CAGE_novel_461_1-Elp5	lncRNA	-	69968232	69980262	8	308,100,95,181,220,80,60,48	0,864,1261,2329,6808,11598,11767,11982
chr11	69968232	69980510	CAGE_novel_461_2-Elp5	lncRNA	-	69968232	69980510	8	308,100,95,181,220,80,60,296	0,864,1261,2329,6808,11598,11767,11982
chr11	69968232	69980960	CAGE_novel_461_3-Elp5	lncRNA	-	69968232	69980960	8	308,100,95,181,220,80,60,746	0,864,1261,2329,6808,11598,11767,11982
chr11	72344726	72361857	CAGE_novel_468_1-Tekt1	lncRNA	-	72344726	72361857	7	245,196,222,128,165,206,64	0,860,7102,10484,12759,14953,17067
chr11	72796010	72796783	CAGE_novel_470_1-Novel_gene_12676	lncRNA	-	72796010	72796783	1	773	0
chr11	75530279	75531568	CAGE_novel_472_1-Novel_gene_13512	lncRNA	-	75530279	75531568	1	1289	0
chr11	75530279	75531903	CAGE_novel_473_1-Novel_gene_13512	lncRNA	-	75530279	75531903	1	1624	0
chr11	75620277	75626725	CAGE_novel_474_1-Pitpna	lncRNA	+	75620277	75626725	3	99,65,608	0,5188,5840
chr11	76133990	76134760	CAGE_novel_475_1-Vps53	lncRNA	+	76133990	76134760	1	770	0
chr11	78292848	78301501	CAGE_novel_488_1-Novel_gene_5218	lncRNA	-	78292848	78301501	4	325,94,88,196	0,1014,7274,8457
chr11	80428644	80471908	CAGE_novel_490_1-Psmd11	lncRNA	+	80428644	80471908	13	111,101,124,71,57,194,144,60,62,125,35,51,456	0,3061,9607,16598,17270,27596,31952,33967,36370,41158,41739,41982,42808
chr11	83882720	83905815	CAGE_novel_493_2-Hnf1b	lncRNA	+	83882720	83905815	5	93,135,194,118,904	0,6329,10662,13502,22191
chr11	85310109	85311097	CAGE_novel_496_1-Novel_gene_27	lncRNA	-	85310109	85311097	1	988	0
chr11	85846790	85850356	CAGE_novel_497_2-Novel_gene_28	lncRNA	-	85846790	85850356	3	252,224,119	0,1156,3447
chr11	87035057	87063925	CAGE_novel_499_1-Gdpd1	lncRNA	-	87035057	87063925	9	238,51,59,133,89,118,45,135,26	0,535,2774,6731,10070,10699,21735,24368,28842
chr11	87035169	87063925	CAGE_novel_499_2-Gdpd1	lncRNA	-	87035169	87063925	9	126,51,59,133,89,118,45,135,26	0,423,2662,6619,9958,10587,21623,24256,28730
chr1	55052188	55071952	CAGE_novel_50_1-Coq10b	lncRNA	+	55052188	55071952	5	182,149,192,101,316	0,9087,11993,15309,19448
chr11	88344455	88366977	CAGE_novel_502_1-Msi2	lncRNA	-	88344455	88366977	4	205,72,208,192	0,2598,4329,22330
chr11	94343299	94352028	CAGE_novel_509_1-Abcc3	lncRNA	-	94343299	94352028	4	476,194,166,229	0,2648,7637,8500
chr11	94962792	94972025	CAGE_novel_515_1-Sgca	lncRNA	-	94962792	94972025	7	288,197,26,208,162,198,55	0,410,6267,6562,7879,8449,9178
chr11	97034600	97040933	CAGE_novel_532_2-Lrrc46	lncRNA	-	97034600	97040933	7	424,145,69,109,46,108,66	0,859,1272,1496,1870,4172,6267
chr11	97493045	97500362	CAGE_novel_538_2-4933428G20Rik	lncRNA	-	97493045	97500362	2	369,274	0,7043
chr11	97778021	97782289	CAGE_novel_539_1-Rpl23	lncRNA	-	97778021	97782289	5	143,113,128,83,286	0,244,3313,3785,3982
chr1	59050733	59084513	CAGE_novel_54_1-C2cd6	lncRNA	-	59050733	59084513	13	552,37,63,105,134,79,68,44,125,145,51,86,62	0,1763,7923,9839,11663,15417,17044,17950,18984,24264,25938,27150,33718
chr11	101092201	101095391	CAGE_novel_547_1-Psmc3ip	lncRNA	-	101092201	101095391	7	255,59,53,145,111,89,233	0,331,523,662,1480,2735,2957
chr11	101319891	101322029	CAGE_novel_548_1-Psme3	lncRNA	+	101319891	101322029	6	133,68,67,54,86,237	0,320,506,670,836,1901
chr1	59100896	59120385	CAGE_novel_55_1-Tmem237	lncRNA	-	59100896	59120385	13	302,121,90,73,191,123,157,117,137,56,10,31,67	0,4650,5648,6558,7142,7779,8143,9092,13185,14977,16435,17079,19422
chr11	101984243	101992253	CAGE_novel_552_1-Cfap97d1	lncRNA	+	101984243	101992253	6	135,70,118,123,56,133	0,3704,4203,6551,7213,7877
chr1	59100932	59120385	CAGE_novel_55_2-Tmem237	lncRNA	-	59100932	59120385	13	266,121,90,73,191,123,157,117,137,56,10,31,67	0,4614,5612,6522,7106,7743,8107,9056,13149,14941,16399,17043,19386
chr11	102195751	102197703	CAGE_novel_555_1-Hdac5	lncRNA	-	102195751	102197703	7	117,165,84,133,118,97,37	0,201,487,788,1308,1588,1915
[truncated: 10,105 more rows]

## Sheet: (G) Human spiRNAs
(G) Human sperm intact RNAs (spiRNAs).
[truncated: 4,101 more rows]
