# Supplementary material for: Single-molecule long-read sequencing reveals a conserved intact long RNA profile in sperm
Source: Nat Commun. 2021 Mar 1;12:1361. doi: 10.1038/s41467-021-21524-6 (PMC7921563; doi:10.1038/s41467-021-21524-6)
Supplement: Supplementary file 7 — Source Data [file 41467_2021_21524_MOESM7_ESM.xlsx]

## Sheet: Figure 2e
Figure 2e
		Rps6	Rps8	Rpl11
	Rep1	113.719	25.749	50.6373
	Rep2	170.192	64.8077	82.1838
	Rep3	177.087	58.9551	41.6282
	Mean	153.666	49.8373	58.1498
	Standard Deviation	34.7666	21.0653	21.2959

## Sheet: Figure 3b
Figure 3b
		Power desity
	Period	spi-mRNAs Normalized	spi-lncRNAs Normalized
	100	1079.88	31.8937
	50	451.43	29.695
	33.3333	256.446	163.383
	25	135.246	57.0801
	20	151.943	4.54322
	16.6667	56.1909	1.71225
	14.2857	12.5717	20.6564
	12.5	23.0161	18.6869
	11.1111	24.3129	3.09395
	10	16.5614	2.1188
	9.09091	21.2847	8.89423
	8.33333	8.91879	13.1599
	7.69231	11.4302	1.92858
	7.14286	13.9522	0.174558
	6.66667	3.71297	2.08096
	6.25	10.2917	4.06098
	5.88235	9.76138	0.343285
	5.55556	3.47174	0.00873827
	5.26316	7.82897	0.097901
	5	0.625424	0.556932
	4.7619	4.3583	3.93659
	4.54545	1.9879	0.632323
	4.34783	11.5633	1.36047
	4.16667	4.74292	0.957653
	4	5.41369	0.963833
	3.84615	10.2948	3.18976
	3.7037	4.38697	3.76417
	3.57143	16.51	4.00787
	3.44828	20.8819	0.995145
	3.33333	15.9315	2.13812
	3.22581	26.8472	0.289106
	3.125	106.739	0.0911229
	3.0303	616.247	3.4812
	2.94118	1351.28	4.75893
	2.85714	26.9245	1.15449
	2.77778	8.68333	4.06461
	2.7027	4.24757	1.33033
	2.63158	4.60183	2.94266
	2.5641	4.92974	0.225494
	2.5	4.03797	1.38249
	2.43902	0.403016	1.29634
	2.38095	3.80393	1.16536
	2.32558	7.27704	1.1122
	2.27273	3.22561	0.354861
	2.22222	1.56182	1.58523
	2.17391	1.09104	0.0364235
	2.12766	0.40317	1.65989
	2.08333	1.25653	0.213452
	2.04082	0.638999	0.84757
	2	1	1

## Sheet: Figure 3e
Figure 3e
		Power desity
	Period	mRNAs Normalized	lncRNAs Normalized
	100	349.873	9.79627
	50	18.0939	1.80513
	33.3333	8.24202	1.74959
	25	11.3174	1.09633
	20	8.3447	1.75016
	16.6667	5.99499	3.29652
	14.2857	2.10469	1.73226
	12.5	6.3418	1.78822
	11.1111	1.34245	1.9846
	10	2.31229	1.05865
	9.09091	0.757291	3.44483
	8.33333	0.748436	0.100656
	7.69231	0.0184597	0.608026
	7.14286	3.339	0.0607353
	6.66667	3.26475	2.47837
	6.25	0.40001	2.32814
	5.88235	0.953649	1.7007
	5.55556	0.89127	0.0763836
	5.26316	0.565458	0.537748
	5	0.307723	0.174074
	4.7619	1.6577	0.217319
	4.54545	1.66362	2.37566
	4.34783	1.6834	0.260724
	4.16667	1.51628	1.2156
	4	6.46073	0.572437
	3.84615	2.26695	0.221955
	3.7037	5.60083	0.0693893
	3.57143	0.955615	0.443017
	3.44828	0.716705	0.337147
	3.33333	0.940376	0.111875
	3.22581	3.07774	0.0729251
	3.125	2.64893	0.22872
	3.0303	16.0338	0.641107
	2.94118	22.7516	2.33583
	2.85714	3.23114	0.0125913
	2.77778	1.65531	0.442525
	2.7027	3.77508	0.171035
	2.63158	0.549751	0.498415
	2.5641	1.16319	1.11999
	2.5	0.619352	0.131739
	2.43902	3.14424	0.787748
	2.38095	0.633793	1.24588
	2.32558	1.96617	1.60145
	2.27273	1.46544	0.985408
	2.22222	0.206834	1.14024
	2.17391	1.23989	1.93847
	2.12766	0.124517	0.325407
	2.08333	4.11304	0.236195
	2.04082	0.364089	0.101809
	2	1	1

## Sheet: Figure 4b
Figure 4b
	Length	Sperm (%)	Testis (%)
	0-500	1.74419	0.548876
	500-1000	51.3663	33.1765
	1000-1500	33.3721	30.4408
	1500-2000	13.4302	20.474
	2000-2500	0.0872093	7.7801
	2500-3000	0	3.82471
	3000-3500	0	1.98641
	3500-4000	0	1.0629
	4000-4500	0	0.548876
	4500-5000	0	0.104548
	5000-5500	0	0.0348493
	5500-6000	0	0.0174246

## Sheet: Figure 5d
Figure 5d
	Length	Sperm (%)	Testis (%)
	0-500	2.70073	1.43902
	500-1000	10.1862	14.561
	1000-1500	10.4671	17.8293
	1500-2000	12.9627	38.561
	2000-2500	12.9943	16.1707
	2500-3000	10.3005	6.87805
	3000-3500	8.16551	2.85366
	3500-4000	6.9294	1.14634
	4000-4500	5.40146	0.390244
	4500-5000	4.08964	0.146341
	5000-5500	3.33806	0
	5500-6000	2.70486	0
	6000-6500	2.22721	0.0243902
	6500-7000	1.69862	0
	7000-7500	1.18105	0
	7500-8000	1.05441	0
	8000-8500	0.834171	0
	8500-9000	0.633199	0
	9000-9500	0.528583	0
	9500-10000	0.366154	0
	10000-10500	0.272551	0
	10500-11000	0.211984	0
	11000-11500	0.166559	0
	11500-12000	0.134899	0
	12000-12500	0.0880972	0
	12500-13000	0.110122	0
	13000-13500	0.0922268	0
	13500-14000	0.0729555	0
	14000-14500	0.0468017	0
	14500-15000	0.0399191	0

## Sheet: Supplementary Figure 1f
Supplementary Figure 1f
		Mouse Testis, Any hit			Mouse Testis, Fully hit					Mouse Sperm, Any hit			Mouse Sperm, Fully hit					Human Sperm, Any hit			Human Sperm, Fully hit
		Lower	Median	Upper	Lower	Median	Upper			Lower	Median	Upper	Lower	Median	Upper			Lower	Median	Upper	Lower	Median	Upper
	1	0	1	1	0	1	1		1	0	1	1	0	0	1		1	0	0	1	0	0	1
	2	1	2	2	0	1	2		2	0	2	2	0	0	1		2	0	0	2	0	0	1
	3	2	3	3	0	2	3		3	1	2	3	0	1	2		3	0	1	2	0	0	1
	4	3	4	4	1	2	4		4	1	3	4	0	1	2		4	0	1	3	0	0	1
	5	3	5	5	1	3	5		5	2	4	5	0	1	3		5	0	1	3	0	0	1
	10	8	9	10	3	6	8		10	5	7	9	0	2	4		10	0	2	5	0	1	2
	20	16	18	20	7	11	15		20	9	12	16	2	4	7		20	2	5	8	0	2	4
	30	24	27	29	12	16	21		30	14	18	22	3	6	9		30	3	7	11	0	2	5
	40	33	36	39	16	22	27		40	18	22	27	4	7	11		40	5	9	14	1	3	6
	50	41	45	48	21	27	33		50	23	27	33	6	9	13		50	7	11.5	17	1	4	7
	100	82	88	93	44	52	60		100	42	50	57	12	16	21		100	16	23	30	4	8	12
	200	160	169	177	90	100	110		200	78	88	98	22	28.5	35		200	36	45	55	10	15	22
	300	234	245	255	132	144	157		300	109	121	133	31	39	47		300	55	66	78	16	23	30
	400	305	317	329	173	186	203		400	138	152	165	40	49	58		400	74	86	100	23	29	37
	500	373	386	401	211	227	245		500	164	181	196	48	58	68		500	93	105	121	28	36	45
	1000	673	696	720	388	411	433		1000	284	304.5	324	84	96	110		1000	177	197	217	56	66	78
	2000	1166	1197	1230	677	707	738		2000	481	507	535	144	159	174		2000	333	359	386	105	120	136
	3000	1566	1605	1646	915	948	983		3000	651	679	709	193	210	228		3000	474	506	533	151	168	186
	4000	1911	1953.5	1992	1119	1154	1191		4000	801	834	869	237	257	276		4000	604	640	672	191	211	231
	5000	2213	2261	2305	1299	1335	1374		5000	946	978	1015	276	299	319		5000	730	767	799	230	251	272
	10000	3378	3429	3480	1976	2020.5	2062		10000	1540	1584	1634	441	467	492		10000	1268	1314	1357	394	419	447
	20000	4884	4943	5009	2846	2888.5	2936		20000	2467	2516	2569	692	719	748		20000	2130	2187	2243	657	687	721
	30000	5932	5992	6053	3433	3478	3533		30000	3211	3262	3314	894	918	947		30000	2851	2909	2974	875	909	944
	40000	6741	6806	6874	3883	3930	3978		40000	3847	3898	3949	1064	1088	1116		40000	3475	3541	3606	1063	1101	1136
	50000	7413	7474.5	7543	4243	4293	4343		50000	4408	4455	4500	1216	1239	1264		50000	4039	4106	4179	1231	1272	1313
	100000	9688	9734.5	9777	5485	5517	5549		78922	5777	5777	5777	1601	1601	1601		100000	6308	6384.5	6458	1910	1955.5	1999
	128824	10616	10616	10616	5993	5993	5993										200000	9498	9570	9642	2885	2928	2964
																	300000	11856	11890	11922	3636	3655	3675
																	324635	12381	12381	12381	3812	3812	3812

## Sheet: Supplementary Figure 4b
Supplementary Figure 4b
	mRNA				lncRNA
	Length	Sperm (%)	Testis (%)		Length	Sperm (%)	Testis (%)
	0-500	0.469484	0.282057		0-500	4.46673	1.63717
	500-1000	43.5339	26.2313		500-1000	68.0948	61.5044
	1000-1500	38.1562	31.5253		1000-1500	23.1541	26.0177
	1500-2000	17.7123	23.5517		1500-2000	4.28441	7.92035
	2000-2500	0.128041	9.35127		2000-2500	0	1.37168
	2500-3000	0	4.53461		2500-3000	0	0.929204
	3000-3500	0	2.37579		3000-3500	0	0.39823
	3500-4000	0	1.2801		3500-4000	0	0.176991
	4000-4500	0	0.672597		4000-4500	0	0.0442478
	4500-5000	0	0.13018		4500-5000	0	0
	5000-5500	0	0.0433934		5000-5500	0	0
	5500-6000	0	0.0216967		5500-6000	0	0
